# Supplementary material for: fLPS 2.0: rapid annotation of compositionally-biased regions in biological sequences
Source: PeerJ. 2021 Oct 28;9:e12363. doi: 10.7717/peerj.12363 (PMC8557692; doi:10.7717/peerj.12363)
Supplement: Supplemental Information 2 — The fLPS 2.0 code is provided along with executables for Linux and MacOSX. There is a README.first. [file peerj-09-12363-s002.gz]

Archive with 38 entries (33 files):
- ./._fLPS2programs
- fLPS2programs
- fLPS2programs/._bin
- fLPS2programs/bin
- fLPS2programs/._README.first
- fLPS2programs/README.first
- fLPS2programs/._LICENSE.txt
- fLPS2programs/LICENSE.txt
- fLPS2programs/._src
- fLPS2programs/src
- fLPS2programs/src/._fLPS2.c
- fLPS2programs/src/fLPS2.c
- fLPS2programs/src/._Makefile
- fLPS2programs/src/Makefile
- fLPS2programs/src/._flps_def.h
- fLPS2programs/src/flps_def.h
- fLPS2programs/src/._tables.h
- fLPS2programs/src/tables.h
- fLPS2programs/src/._DomainFilter.c
- fLPS2programs/src/DomainFilter.c
- fLPS2programs/src/._CompositionMaker.c
- fLPS2programs/src/CompositionMaker.c
- fLPS2programs/bin/._macosx
- fLPS2programs/bin/macosx
- fLPS2programs/bin/._linux
- fLPS2programs/bin/linux
- fLPS2programs/bin/linux/._DomainFilter
- fLPS2programs/bin/linux/DomainFilter
- fLPS2programs/bin/linux/._fLPS2
- fLPS2programs/bin/linux/fLPS2
- fLPS2programs/bin/linux/._CompositionMaker
- fLPS2programs/bin/linux/CompositionMaker
- fLPS2programs/bin/macosx/._DomainFilter
- fLPS2programs/bin/macosx/DomainFilter
- fLPS2programs/bin/macosx/._fLPS2
- fLPS2programs/bin/macosx/fLPS2
- fLPS2programs/bin/macosx/._CompositionMaker
- fLPS2programs/bin/macosx/CompositionMaker
