# Supplementary material for: fLPS 2.0: rapid annotation of compositionally-biased regions in biological sequences
Source: PeerJ. 2021 Oct 28;9:e12363. doi: 10.7717/peerj.12363 (PMC8557692; doi:10.7717/peerj.12363)
Supplement: Supplemental Information 2 — The fLPS 2.0 code is provided along with executables for Linux and MacOSX. There is a README.first. [file peerj-09-12363-s002.gz › fLPS2programs/src/Makefile]

#make file for fLPS 2.0 package 

all: 
	gcc -O2 -march=native -o fLPS2 fLPS2.c -lm 
	gcc -O2 -march=native -o DomainFilter DomainFilter.c -lm 
	gcc -O2 -march=native -o CompositionMaker CompositionMaker.c -lm 
	
