# Supplementary material for: fLPS 2.0: rapid annotation of compositionally-biased regions in biological sequences
Source: PeerJ. 2021 Oct 28;9:e12363. doi: 10.7717/peerj.12363 (PMC8557692; doi:10.7717/peerj.12363)
Supplement: Supplemental Information 2 — The fLPS 2.0 code is provided along with executables for Linux and MacOSX. There is a README.first. [file peerj-09-12363-s002.gz › fLPS2programs/src/tables.h]

/*****************************************************************************************/
/**** 
 ****   tables.h 
 **** 
 ****   part of the fLPS package version 2.0 
 ****/ 
/****  Copyright 2017, 2021. Paul Martin Harrison. ****/ 
/****
 ****  Licensed under the 3-clause BSD license. See LICENSE.txt bundled in the fLPS package. 
 ****/ 
/****  
 ****  The latest version of this code is available at:
 ****    http://biology.mcgill.ca/faculty/harrison/flps.html 
 ****      OR 
 ****    https://github.com/pmharrison/flps 
 **** 
 ****  Citations: 
 ****    Harrison, PM. 'fLPS: fast discovery of compositional biases for the protein universe', 
 ****    (2017) BMC Bioinformatics, 18: 476. 
 ****    Harrison, PM. 'fLPS 2.0: rapid annotation of compositional biases in 
 ****    biological sequences', (2021) PeerJ, submitted. 
 ****/ 
/*****************************************************************************************/ 

double logfactorial[MAXIMUM_LENGTH+1] = { /***** MAXIMUM_LENGTH currently 100000 *****/ 
	0.00000,	0.00000,	0.30103,	0.77815,	1.38021,	2.07918,	2.85733,	3.70243,	4.60552,	5.55976,	6.55976,
7.60116,	8.68034,	9.79428,	10.94041,	12.11650,	13.32062,	14.55107,	15.80634,	17.08509,	18.38612,
19.70834,	21.05077,	22.41249,	23.79271,	25.19065,	26.60562,	28.03698,	29.48414,	30.94654,	32.42366,
33.91502,	35.42017,	36.93869,	38.47016,	40.01423,	41.57054,	43.13874,	44.71852,	46.30959,	47.91165,
49.52443,	51.14768,	52.78115,	54.42460,	56.07781,	57.74057,	59.41267,	61.09391,	62.78410,	64.48307,
66.19065,	67.90665,	69.63092,	71.36332,	73.10368,	74.85187,	76.60774,	78.37117,	80.14202,	81.92017,
83.70550,	85.49790,	87.29724,	89.10342,	90.91633,	92.73587,	94.56195,	96.39446,	98.23331,	100.07841,
101.92966,	103.78700,	105.65032,	107.51955,	109.39461,	111.27543,	113.16192,	115.05401,	116.95164,	118.85473,
120.76321,	122.67703,	124.59610,	126.52038,	128.44980,	130.38430,	132.32382,	134.26830,	136.21769,	138.17194,
140.13098,	142.09477,	144.06325,	146.03638,	148.01410,	149.99637,	151.98314,	153.97437,	155.97000,	157.97000,
159.97433,	161.98293,	163.99576,	166.01280,	168.03399,	170.05929,	172.08867,	174.12210,	176.15952,	178.20092,
180.24624,	182.29546,	184.34854,	186.40544,	188.46614,	190.53060,	192.59878,	194.67067,	196.74621,	198.82539,
200.90818,	202.99454,	205.08444,	207.17787,	209.27478,	211.37515,	213.47895,	215.58616,	217.69675,	219.81069,
221.92796,	224.04854,	226.17239,	228.29949,	230.42983,	232.56337,	234.70009,	236.83997,	238.98298,	241.12911,
243.27833,	245.43062,	247.58595,	249.74432,	251.90568,	254.07004,	256.23735,	258.40762,	260.58080,	262.75689,
264.93587,	267.11771,	269.30241,	271.48993,	273.68026,	275.87338,	278.06928,	280.26794,	282.46934,	284.67346,
286.88028,	289.08980,	291.30198,	293.51683,	295.73431,	297.95442,	300.17714,	302.40245,	304.63033,	306.86078,
309.09378,	311.32931,	313.56735,	315.80790,	318.05094,	320.29645,	322.54443,	324.79485,	327.04770,	329.30297,
331.56065,	333.82072,	336.08317,	338.34799,	340.61516,	342.88467,	345.15652,	347.43067,	349.70714,	351.98589,
354.26692,	356.55022,	358.83578,	361.12358,	363.41362,	365.70587,	368.00034,	370.29701,	372.59586,	374.89689,
377.20008,	379.50544,	381.81293,	384.12256,	386.43432,	388.74818,	391.06415,	393.38222,	395.70236,	398.02458,
400.34887,	402.67520,	405.00358,	407.33399,	409.66643,	412.00089,	414.33735,	416.67580,	419.01625,	421.35867,
423.70306,	426.04941,	428.39772,	430.74797,	433.10015,	435.45426,	437.81028,	440.16822,	442.52805,	444.88978,
447.25339,	449.61888,	451.98624,	454.35545,	456.72652,	459.09943,	461.47418,	463.85076,	466.22916,	468.60937,
470.99139,	473.37520,	475.76081,	478.14820,	480.53736,	482.92830,	485.32100,	487.71545,	490.11165,	492.50959,
494.90926,	497.31066,	499.71378,	502.11861,	504.52516,	506.93340,	509.34333,	511.75495,	514.16825,	516.58322,
518.99986,	521.41816,	523.83812,	526.25972,	528.68297,	531.10785,	533.53436,	535.96250,	538.39225,	540.82361,
543.25658,	545.69115,	548.12731,	550.56506,	553.00440,	555.44531,	557.88779,	560.33183,	562.77743,	565.22459,
567.67330,	570.12355,	572.57533,	575.02865,	577.48350,	579.93986,	582.39775,	584.85714,	587.31804,	589.78043,
592.24433,	594.70971,	597.17658,	599.64492,	602.11475,	604.58604,	607.05879,	609.53301,	612.00868,	614.48580,
616.96437,	619.44438,	621.92582,	624.40869,	626.89299,	629.37871,	631.86585,	634.35440,	636.84436,	639.33572,
641.82848,	644.32264,	646.81818,	649.31511,	651.81342,	654.31311,	656.81417,	659.31660,	661.82039,	664.32554,
666.83204,	669.33990,	671.84910,	674.35965,	676.87153,	679.38475,	681.89929,	684.41517,	686.93236,	689.45088,
691.97071,	694.49184,	697.01429,	699.53803,	702.06308,	704.58942,	707.11705,	709.64597,	712.17616,	714.70764,
717.24040,	719.77442,	722.30972,	724.84628,	727.38410,	729.92317,	732.46350,	735.00508,	737.54791,	740.09197,
742.63728,	745.18382,	747.73160,	750.28060,	752.83083,	755.38228,	757.93495,	760.48883,	763.04393,	765.60023,
768.15774,	770.71644,	773.27635,	775.83745,	778.39975,	780.96323,	783.52789,	786.09374,	788.66077,	791.22897,
793.79834,	796.36889,	798.94059,	801.51347,	804.08750,	806.66268,	809.23903,	811.81652,	814.39516,	816.97494,
819.55587,	822.13793,	824.72113,	827.30546,	829.89092,	832.47751,	835.06522,	837.65405,	840.24400,	842.83506,
845.42724,	848.02053,	850.61492,	853.21042,	855.80701,	858.40471,	861.00350,	863.60338,	866.20435,	868.80641,
871.40956,	874.01378,	876.61909,	879.22547,	881.83293,	884.44145,	887.05105,	889.66171,	892.27343,	894.88621,
897.50006,	900.11495,	902.73090,	905.34790,	907.96595,	910.58504,	913.20518,	915.82636,	918.44857,	921.07182,
923.69610,	926.32141,	928.94776,	931.57512,	934.20351,	936.83292,	939.46335,	942.09479,	944.72725,	947.36072,
949.99519,	952.63068,	955.26717,	957.90466,	960.54314,	963.18263,	965.82311,	968.46459,	971.10705,	973.75050,
976.39494,	979.04037,	981.68677,	984.33415,	986.98251,	989.63185,	992.28215,	994.93343,	997.58568,	1000.23889,
1002.89307,	1005.54821,	1008.20430,	1010.86136,	1013.51937,	1016.17834,	1018.83825,	1021.49912,	1024.16093,	1026.82369,
1029.48739,	1032.15203,	1034.81761,	1037.48413,	1040.15158,	1042.81997,	1045.48929,	1048.15953,	1050.83070,	1053.50280,
1056.17582,	1058.84977,	1061.52463,	1064.20040,	1066.87710,	1069.55471,	1072.23322,	1074.91265,	1077.59299,	1080.27423,
1082.95637,	1085.63942,	1088.32337,	1091.00821,	1093.69395,	1096.38059,	1099.06812,	1101.75654,	1104.44585,	1107.13604,
1109.82713,	1112.51909,	1115.21194,	1117.90567,	1120.60027,	1123.29575,	1125.99211,	1128.68934,	1131.38744,	1134.08641,
1136.78625,	1139.48695,	1142.18852,	1144.89095,	1147.59424,	1150.29839,	1153.00340,	1155.70926,	1158.41598,	1161.12355,
1163.83197,	1166.54124,	1169.25136,	1171.96232,	1174.67413,	1177.38678,	1180.10027,	1182.81460,	1185.52977,	1188.24577,
1190.96261,	1193.68028,	1196.39878,	1199.11811,	1201.83827,	1204.55926,	1207.28107,	1210.00370,	1212.72716,	1215.45143,
1218.17653,	1220.90244,	1223.62916,	1226.35671,	1229.08506,	1231.81422,	1234.54420,	1237.27498,	1240.00657,	1242.73896,
1245.47216,	1248.20616,	1250.94096,	1253.67656,	1256.41296,	1259.15015,	1261.88814,	1264.62692,	1267.36649,	1270.10685,
1272.84800,	1275.58994,	1278.33267,	1281.07618,	1283.82047,	1286.56554,	1289.31140,	1292.05803,	1294.80545,	1297.55363,
1300.30260,	1303.05233,	1305.80284,	1308.55412,	1311.30617,	1314.05899,	1316.81257,	1319.56692,	1322.32203,	1325.07790,
1327.83454,	1330.59194,	1333.35009,	1336.10900,	1338.86867,	1341.62909,	1344.39027,	1347.15220,	1349.91488,	1352.67830,
1355.44248,	1358.20740,	1360.97307,	1363.73948,	1366.50664,	1369.27454,	1372.04318,	1374.81255,	1377.58267,	1380.35352,
1383.12511,	1385.89743,	1388.67048,	1391.44427,	1394.21879,	1396.99403,	1399.77001,	1402.54671,	1405.32414,	1408.10229,
1410.88116,	1413.66076,	1416.44108,	1419.22211,	1422.00387,	1424.78634,	1427.56953,	1430.35343,	1433.13805,	1435.92338,
1438.70942,	1441.49617,	1444.28363,	1447.07180,	1449.86068,	1452.65026,	1455.44054,	1458.23153,	1461.02322,	1463.81561,
1466.60870,	1469.40249,	1472.19698,	1474.99217,	1477.78805,	1480.58462,	1483.38189,	1486.17985,	1488.97850,	1491.77784,
1494.57787,	1497.37859,	1500.17999,	1502.98208,	1505.78485,	1508.58831,	1511.39245,	1514.19727,	1517.00277,	1519.80895,
1522.61581,	1525.42334,	1528.23156,	1531.04044,	1533.85000,	1536.66023,	1539.47114,	1542.28271,	1545.09496,	1547.90787,
1550.72145,	1553.53570,	1556.35061,	1559.16619,	1561.98243,	1564.79934,	1567.61690,	1570.43513,	1573.25401,	1576.07356,
1578.89376,	1581.71462,	1584.53613,	1587.35830,	1590.18112,	1593.00459,	1595.82872,	1598.65350,	1601.47892,	1604.30500,
1607.13172,	1609.95909,	1612.78710,	1615.61576,	1618.44507,	1621.27501,	1624.10560,	1626.93683,	1629.76870,	1632.60121,
1635.43436,	1638.26814,	1641.10256,	1643.93762,	1646.77331,	1649.60963,	1652.44659,	1655.28418,	1658.12240,	1660.96125,
1663.80073,	1666.64083,	1669.48156,	1672.32292,	1675.16491,	1678.00752,	1680.85075,	1683.69461,	1686.53908,	1689.38418,
1692.22990,	1695.07624,	1697.92319,	1700.77076,	1703.61895,	1706.46776,	1709.31718,	1712.16721,	1715.01786,	1717.86912,
1720.72099,	1723.57347,	1726.42655,	1729.28025,	1732.13456,	1734.98947,	1737.84499,	1740.70112,	1743.55784,	1746.41518,
1749.27311,	1752.13165,	1754.99079,	1757.85053,	1760.71086,	1763.57180,	1766.43334,	1769.29547,	1772.15819,	1775.02152,
1777.88543,	1780.74995,	1783.61505,	1786.48075,	1789.34703,	1792.21391,	1795.08138,	1797.94943,	1800.81808,	1803.68731,
1806.55713,	1809.42753,	1812.29852,	1815.17009,	1818.04225,	1820.91499,	1823.78831,	1826.66221,	1829.53669,	1832.41175,
1835.28739,	1838.16361,	1841.04041,	1843.91778,	1846.79573,	1849.67425,	1852.55334,	1855.43301,	1858.31325,	1861.19407,
1864.07545,	1866.95741,	1869.83993,	1872.72303,	1875.60669,	1878.49092,	1881.37571,	1884.26107,	1887.14700,	1890.03349,
1892.92054,	1895.80816,	1898.69634,	1901.58508,	1904.47438,	1907.36425,	1910.25467,	1913.14565,	1916.03718,	1918.92928,
1921.82193,	1924.71514,	1927.60890,	1930.50321,	1933.39808,	1936.29351,	1939.18948,	1942.08601,	1944.98308,	1947.88071,
1950.77889,	1953.67761,	1956.57689,	1959.47671,	1962.37707,	1965.27799,	1968.17944,	1971.08145,	1973.98399,	1976.88708,
1979.79072,	1982.69489,	1985.59961,	1988.50486,	1991.41066,	1994.31699,	1997.22387,	2000.13128,	2003.03923,	2005.94771,
2008.85673,	2011.76629,	2014.67638,	2017.58700,	2020.49816,	2023.40985,	2026.32207,	2029.23483,	2032.14811,	2035.06192,
2037.97627,	2040.89114,	2043.80654,	2046.72247,	2049.63892,	2052.55590,	2055.47341,	2058.39144,	2061.30999,	2064.22907,
2067.14867,	2070.06879,	2072.98944,	2075.91060,	2078.83229,	2081.75450,	2084.67722,	2087.60047,	2090.52423,	2093.44851,
2096.37330,	2099.29862,	2102.22444,	2105.15079,	2108.07764,	2111.00501,	2113.93290,	2116.86129,	2119.79020,	2122.71962,
2125.64955,	2128.57999,	2131.51094,	2134.44240,	2137.37436,	2140.30684,	2143.23982,	2146.17330,	2149.10730,	2152.04179,
2154.97680,	2157.91231,	2160.84832,	2163.78483,	2166.72185,	2169.65936,	2172.59738,	2175.53590,	2178.47492,	2181.41444,
2184.35446,	2187.29498,	2190.23599,	2193.17750,	2196.11951,	2199.06201,	2202.00501,	2204.94851,	2207.89250,	2210.83698,
2213.78196,	2216.72742,	2219.67339,	2222.61984,	2225.56678,	2228.51421,	2231.46214,	2234.41055,	2237.35945,	2240.30884,
2243.25872,	2246.20909,	2249.15994,	2252.11127,	2255.06310,	2258.01541,	2260.96820,	2263.92147,	2266.87523,	2269.82948,
2272.78420,	2275.73941,	2278.69510,	2281.65126,	2284.60791,	2287.56504,	2290.52265,	2293.48073,	2296.43930,	2299.39834,
2302.35786,	2305.31785,	2308.27832,	2311.23927,	2314.20069,	2317.16259,	2320.12495,	2323.08780,	2326.05111,	2329.01490,
2331.97916,	2334.94389,	2337.90909,	2340.87477,	2343.84091,	2346.80752,	2349.77460,	2352.74215,	2355.71016,	2358.67864,
2361.64759,	2364.61701,	2367.58689,	2370.55724,	2373.52805,	2376.49933,	2379.47107,	2382.44327,	2385.41593,	2388.38906,
2391.36265,	2394.33670,	2397.31121,	2400.28619,	2403.26162,	2406.23751,	2409.21386,	2412.19067,	2415.16793,	2418.14566,
2421.12384,	2424.10247,	2427.08157,	2430.06112,	2433.04112,	2436.02158,	2439.00249,	2441.98385,	2444.96567,	2447.94794,
2450.93067,	2453.91384,	2456.89747,	2459.88155,	2462.86607,	2465.85105,	2468.83648,	2471.82235,	2474.80868,	2477.79545,
2480.78267,	2483.77033,	2486.75845,	2489.74701,	2492.73601,	2495.72546,	2498.71535,	2501.70569,	2504.69648,	2507.68770,
2510.67937,	2513.67148,	2516.66404,	2519.65703,	2522.65047,	2525.64434,	2528.63866,	2531.63342,	2534.62861,	2537.62425,
2540.62032,	2543.61683,	2546.61378,	2549.61117,	2552.60899,	2555.60725,	2558.60595,	2561.60508,	2564.60464,	2567.60464,
2570.60508,	2573.60595,	2576.60725,	2579.60898,	2582.61115,	2585.61374,	2588.61677,	2591.62023,	2594.62413,	2597.62845,
2600.63320,	2603.63838,	2606.64399,	2609.65003,	2612.65649,	2615.66339,	2618.67071,	2621.67845,	2624.68663,	2627.69523,
2630.70425,	2633.71371,	2636.72358,	2639.73388,	2642.74461,	2645.75575,	2648.76732,	2651.77932,	2654.79173,	2657.80457,
2660.81783,	2663.83151,	2666.84561,	2669.86013,	2672.87507,	2675.89043,	2678.90621,	2681.92240,	2684.93902,	2687.95605,
2690.97350,	2693.99137,	2697.00966,	2700.02836,	2703.04747,	2706.06700,	2709.08695,	2712.10731,	2715.12809,	2718.14928,
2721.17088,	2724.19290,	2727.21532,	2730.23816,	2733.26142,	2736.28508,	2739.30916,	2742.33364,	2745.35854,	2748.38384,
2751.40956,	2754.43568,	2757.46222,	2760.48916,	2763.51651,	2766.54426,	2769.57243,	2772.60100,	2775.62998,	2778.65936,
2781.68915,	2784.71935,	2787.74995,	2790.78095,	2793.81236,	2796.84417,	2799.87639,	2802.90901,	2805.94203,	2808.97545,
2812.00928,	2815.04350,	2818.07813,	2821.11316,	2824.14859,	2827.18442,	2830.22065,	2833.25728,	2836.29431,	2839.33173,
2842.36956,	2845.40778,	2848.44640,	2851.48542,	2854.52483,	2857.56464,	2860.60485,	2863.64545,	2866.68645,	2869.72784,
2872.76963,	2875.81181,	2878.85439,	2881.89736,	2884.94072,	2887.98447,	2891.02862,	2894.07316,	2897.11809,	2900.16342,
2903.20913,	2906.25523,	2909.30173,	2912.34861,	2915.39589,	2918.44355,	2921.49161,	2924.54005,	2927.58888,	2930.63810,
2933.68770,	2936.73770,	2939.78808,	2942.83884,	2945.88999,	2948.94153,	2951.99346,	2955.04577,	2958.09846,	2961.15154,
2964.20500,	2967.25885,	2970.31308,	2973.36769,	2976.42269,	2979.47806,	2982.53382,	2985.58997,	2988.64649,	2991.70340,
2994.76068,	2997.81835,	3000.87639,	3003.93482,	3006.99362,	3010.05281,	3013.11237,	3016.17231,	3019.23263,	3022.29333,
3025.35441,	3028.41586,	3031.47769,	3034.53990,	3037.60248,	3040.66544,	3043.72877,	3046.79248,	3049.85656,	3052.92102,
3055.98585,	3059.05106,	3062.11664,	3065.18259,	3068.24892,	3071.31561,	3074.38268,	3077.45013,	3080.51794,	3083.58613,
3086.65469,	3089.72361,	3092.79291,	3095.86258,	3098.93262,	3102.00302,	3105.07380,	3108.14495,	3111.21646,	3114.28834,
3117.36059,	3120.43321,	3123.50619,	3126.57955,	3129.65326,	3132.72735,	3135.80180,	3138.87662,	3141.95180,	3145.02734,
3148.10326,	3151.17953,	3154.25617,	3157.33318,	3160.41055,	3163.48828,	3166.56637,	3169.64483,	3172.72365,	3175.80283,
3178.88237,	3181.96228,	3185.04254,	3188.12317,	3191.20415,	3194.28550,	3197.36721,	3200.44928,	3203.53170,	3206.61449,
3209.69763,	3212.78113,	3215.86500,	3218.94921,	3222.03379,	3225.11872,	3228.20401,	3231.28966,	3234.37567,	3237.46203,
3240.54874,	3243.63581,	3246.72324,	3249.81102,	3252.89916,	3255.98765,	3259.07649,	3262.16569,	3265.25524,	3268.34515,
3271.43540,	3274.52602,	3277.61698,	3280.70829,	3283.79996,	3286.89198,	3289.98435,	3293.07707,	3296.17014,	3299.26356,
3302.35733,	3305.45146,	3308.54593,	3311.64075,	3314.73592,	3317.83143,	3320.92730,	3324.02352,	3327.12008,	3330.21699,
3333.31425,	3336.41185,	3339.50980,	3342.60810,	3345.70674,	3348.80573,	3351.90507,	3355.00475,	3358.10477,	3361.20514,
3364.30586,	3367.40692,	3370.50832,	3373.61007,	3376.71216,	3379.81459,	3382.91737,	3386.02049,	3389.12395,	3392.22775,
3395.33190,	3398.43639,	3401.54121,	3404.64638,	3407.75189,	3410.85775,	3413.96394,	3417.07047,	3420.17734,	3423.28455,
3426.39210,	3429.49998,	3432.60821,	3435.71678,	3438.82568,	3441.93492,	3445.04450,	3448.15441,	3451.26467,	3454.37526,
3457.48618,	3460.59745,	3463.70904,	3466.82098,	3469.93325,	3473.04585,	3476.15879,	3479.27207,	3482.38568,	3485.49962,
3488.61390,	3491.72851,	3494.84345,	3497.95873,	3501.07434,	3504.19028,	3507.30656,	3510.42317,	3513.54011,	3516.65738,
3519.77498,	3522.89292,	3526.01118,	3529.12978,	3532.24870,	3535.36796,	3538.48754,	3541.60746,	3544.72770,	3547.84828,
3550.96918,	3554.09041,	3557.21197,	3560.33386,	3563.45608,	3566.57862,	3569.70149,	3572.82469,	3575.94821,	3579.07206,
3582.19624,	3585.32075,	3588.44558,	3591.57073,	3594.69621,	3597.82202,	3600.94815,	3604.07461,	3607.20139,	3610.32849,
3613.45592,	3616.58367,	3619.71175,	3622.84015,	3625.96887,	3629.09792,	3632.22728,	3635.35697,	3638.48699,	3641.61732,
3644.74798,	3647.87895,	3651.01025,	3654.14187,	3657.27381,	3660.40607,	3663.53865,	3666.67155,	3669.80477,	3672.93831,
3676.07216,	3679.20634,	3682.34084,	3685.47565,	3688.61078,	3691.74623,	3694.88200,	3698.01809,	3701.15449,	3704.29121,
3707.42825,	3710.56560,	3713.70328,	3716.84126,	3719.97956,	3723.11818,	3726.25712,	3729.39637,	3732.53593,	3735.67581,
3738.81600,	3741.95651,	3745.09733,	3748.23847,	3751.37992,	3754.52168,	3757.66376,	3760.80615,	3763.94885,	3767.09187,
3770.23519,	3773.37883,	3776.52278,	3779.66705,	3782.81162,	3785.95651,	3789.10170,	3792.24721,	3795.39303,	3798.53916,
3801.68559,	3804.83234,	3807.97940,	3811.12677,	3814.27444,	3817.42243,	3820.57072,	3823.71932,	3826.86824,	3830.01745,
3833.16698,	3836.31682,	3839.46696,	3842.61741,	3845.76816,	3848.91923,	3852.07060,	3855.22227,	3858.37426,	3861.52654,
3864.67914,	3867.83204,	3870.98524,	3874.13875,	3877.29257,	3880.44669,	3883.60111,	3886.75584,	3889.91087,	3893.06621,
3896.22185,	3899.37779,	3902.53404,	3905.69059,	3908.84744,	3912.00459,	3915.16205,	3918.31981,	3921.47787,	3924.63623,
3927.79489,	3930.95386,	3934.11313,	3937.27269,	3940.43256,	3943.59273,	3946.75320,	3949.91397,	3953.07504,	3956.23640,
3959.39807,	3962.56004,	3965.72230,	3968.88487,	3972.04773,	3975.21089,	3978.37435,	3981.53811,	3984.70216,	3987.86652,
3991.03117,	3994.19611,	3997.36136,	4000.52690,	4003.69274,	4006.85887,	4010.02530,	4013.19203,	4016.35905,	4019.52637,
4022.69398,	4025.86189,	4029.03009,	4032.19859,	4035.36738,	4038.53647,	4041.70585,	4044.87552,	4048.04549,	4051.21575,
4054.38631,	4057.55715,	4060.72830,	4063.89973,	4067.07146,	4070.24347,	4073.41579,	4076.58839,	4079.76128,	4082.93447,
4086.10795,	4089.28172,	4092.45578,	4095.63013,	4098.80477,	4101.97970,	4105.15492,	4108.33043,	4111.50623,	4114.68233,
4117.85871,	4121.03538,	4124.21234,	4127.38958,	4130.56712,	4133.74494,	4136.92306,	4140.10146,	4143.28015,	4146.45913,
4149.63839,	4152.81794,	4155.99778,	4159.17791,	4162.35832,	4165.53902,	4168.72000,	4171.90128,	4175.08283,	4178.26468,
4181.44681,	4184.62922,	4187.81192,	4190.99491,	4194.17818,	4197.36173,	4200.54557,	4203.72969,	4206.91410,	4210.09879,
4213.28377,	4216.46903,	4219.65457,	4222.84039,	4226.02650,	4229.21289,	4232.39957,	4235.58652,	4238.77376,	4241.96128,
4245.14908,	4248.33717,	4251.52553,	4254.71418,	4257.90311,	4261.09232,	4264.28181,	4267.47158,	4270.66163,	4273.85196,
4277.04258,	4280.23347,	4283.42464,	4286.61609,	4289.80782,	4292.99983,	4296.19212,	4299.38469,	4302.57753,	4305.77066,
4308.96406,	4312.15774,	4315.35170,	4318.54594,	4321.74045,	4324.93524,	4328.13031,	4331.32566,	4334.52128,	4337.71718,
4340.91336,	4344.10981,	4347.30654,	4350.50354,	4353.70082,	4356.89838,	4360.09621,	4363.29432,	4366.49270,	4369.69136,
4372.89029,	4376.08950,	4379.28898,	4382.48873,	4385.68876,	4388.88906,	4392.08964,	4395.29049,	4398.49162,	4401.69301,
4404.89468,	4408.09663,	4411.29884,	4414.50133,	4417.70409,	4420.90712,	4424.11043,	4427.31401,	4430.51785,	4433.72197,
4436.92637,	4440.13103,	4443.33596,	4446.54117,	4449.74664,	4452.95239,	4456.15840,	4459.36469,	4462.57124,	4465.77807,
4468.98517,	4472.19253,	4475.40016,	4478.60807,	4481.81624,	4485.02468,	4488.23339,	4491.44237,	4494.65162,	4497.86113,
4501.07092,	4504.28097,	4507.49129,	4510.70187,	4513.91272,	4517.12384,	4520.33523,	4523.54689,	4526.75881,	4529.97100,
4533.18345,	4536.39617,	4539.60916,	4542.82241,	4546.03593,	4549.24971,	4552.46376,	4555.67807,	4558.89265,	4562.10749,
4565.32260,	4568.53798,	4571.75361,	4574.96952,	4578.18568,	4581.40211,	4584.61880,	4587.83576,	4591.05298,	4594.27047,
4597.48821,	4600.70622,	4603.92450,	4607.14303,	4610.36183,	4613.58089,	4616.80021,	4620.01980,	4623.23964,	4626.45975,
4629.68012,	4632.90075,	4636.12164,	4639.34280,	4642.56421,	4645.78589,	4649.00782,	4652.23002,	4655.45248,	4658.67519,
4661.89817,	4665.12140,	4668.34490,	4671.56866,	4674.79267,	4678.01694,	4681.24148,	4684.46627,	4687.69132,	4690.91663,
4694.14220,	4697.36802,	4700.59411,	4703.82045,	4707.04705,	4710.27391,	4713.50102,	4716.72839,	4719.95602,	4723.18391,
4726.41205,	4729.64046,	4732.86911,	4736.09803,	4739.32720,	4742.55662,	4745.78630,	4749.01624,	4752.24643,	4755.47688,
4758.70759,	4761.93855,	4765.16976,	4768.40123,	4771.63296,	4774.86493,	4778.09717,	4781.32966,	4784.56240,	4787.79539,
4791.02864,	4794.26215,	4797.49591,	4800.72992,	4803.96418,	4807.19870,	4810.43347,	4813.66849,	4816.90377,	4820.13930,
4823.37508,	4826.61111,	4829.84739,	4833.08393,	4836.32072,	4839.55776,	4842.79505,	4846.03260,	4849.27039,	4852.50844,
4855.74674,	4858.98528,	4862.22408,	4865.46313,	4868.70243,	4871.94198,	4875.18178,	4878.42183,	4881.66213,	4884.90268,
4888.14348,	4891.38453,	4894.62582,	4897.86737,	4901.10917,	4904.35121,	4907.59350,	4910.83604,	4914.07883,	4917.32187,
4920.56516,	4923.80869,	4927.05247,	4930.29650,	4933.54078,	4936.78530,	4940.03008,	4943.27510,	4946.52036,	4949.76587,
4953.01163,	4956.25764,	4959.50389,	4962.75039,	4965.99713,	4969.24413,	4972.49136,	4975.73884,	4978.98657,	4982.23455,
4985.48276,	4988.73123,	4991.97994,	4995.22889,	4998.47809,	5001.72753,	5004.97722,	5008.22715,	5011.47733,	5014.72775,
5017.97841,	5021.22932,	5024.48047,	5027.73186,	5030.98350,	5034.23538,	5037.48751,	5040.73988,	5043.99249,	5047.24534,
5050.49844,	5053.75177,	5057.00535,	5060.25918,	5063.51324,	5066.76755,	5070.02209,	5073.27688,	5076.53192,	5079.78719,
5083.04270,	5086.29846,	5089.55445,	5092.81069,	5096.06717,	5099.32388,	5102.58084,	5105.83804,	5109.09548,	5112.35316,
5115.61108,	5118.86923,	5122.12763,	5125.38627,	5128.64515,	5131.90426,	5135.16362,	5138.42321,	5141.68304,	5144.94311,
5148.20342,	5151.46397,	5154.72476,	5157.98578,	5161.24705,	5164.50855,	5167.77029,	5171.03226,	5174.29448,	5177.55693,
5180.81962,	5184.08254,	5187.34570,	5190.60910,	5193.87274,	5197.13661,	5200.40072,	5203.66507,	5206.92965,	5210.19447,
5213.45952,	5216.72481,	5219.99033,	5223.25610,	5226.52209,	5229.78832,	5233.05479,	5236.32149,	5239.58843,	5242.85560,
5246.12301,	5249.39065,	5252.65852,	5255.92663,	5259.19498,	5262.46356,	5265.73237,	5269.00141,	5272.27069,	5275.54021,
5278.80995,	5282.07993,	5285.35014,	5288.62059,	5291.89127,	5295.16218,	5298.43333,	5301.70470,	5304.97631,	5308.24815,
5311.52023,	5314.79253,	5318.06507,	5321.33784,	5324.61084,	5327.88407,	5331.15754,	5334.43123,	5337.70516,	5340.97932,
5344.25371,	5347.52833,	5350.80318,	5354.07826,	5357.35357,	5360.62911,	5363.90488,	5367.18089,	5370.45712,	5373.73358,
5377.01027,	5380.28719,	5383.56434,	5386.84172,	5390.11933,	5393.39717,	5396.67524,	5399.95353,	5403.23206,	5406.51081,
5409.78979,	5413.06900,	5416.34844,	5419.62811,	5422.90801,	5426.18813,	5429.46848,	5432.74906,	5436.02986,	5439.31090,
5442.59216,	5445.87365,	5449.15536,	5452.43730,	5455.71947,	5459.00187,	5462.28449,	5465.56734,	5468.85041,	5472.13371,
5475.41724,	5478.70099,	5481.98497,	5485.26918,	5488.55361,	5491.83827,	5495.12315,	5498.40825,	5501.69359,	5504.97914,
5508.26493,	5511.55093,	5514.83716,	5518.12362,	5521.41030,	5524.69721,	5527.98434,	5531.27169,	5534.55927,	5537.84707,
5541.13510,	5544.42335,	5547.71182,	5551.00051,	5554.28943,	5557.57858,	5560.86794,	5564.15753,	5567.44734,	5570.73738,
5574.02764,	5577.31812,	5580.60882,	5583.89974,	5587.19089,	5590.48226,	5593.77385,	5597.06566,	5600.35770,	5603.64995,
5606.94243,	5610.23513,	5613.52805,	5616.82119,	5620.11455,	5623.40814,	5626.70194,	5629.99597,	5633.29021,	5636.58468,
5639.87936,	5643.17427,	5646.46940,	5649.76475,	5653.06031,	5656.35610,	5659.65211,	5662.94833,	5666.24478,	5669.54144,
5672.83833,	5676.13543,	5679.43275,	5682.73030,	5686.02806,	5689.32604,	5692.62423,	5695.92265,	5699.22128,	5702.52014,
5705.81921,	5709.11850,	5712.41801,	5715.71773,	5719.01767,	5722.31783,	5725.61821,	5728.91881,	5732.21962,	5735.52065,
5738.82190,	5742.12336,	5745.42504,	5748.72694,	5752.02905,	5755.33139,	5758.63393,	5761.93670,	5765.23968,	5768.54287,
5771.84628,	5775.14991,	5778.45376,	5781.75782,	5785.06209,	5788.36658,	5791.67129,	5794.97621,	5798.28135,	5801.58670,
5804.89226,	5808.19804,	5811.50404,	5814.81025,	5818.11668,	5821.42331,	5824.73017,	5828.03724,	5831.34452,	5834.65201,
5837.95972,	5841.26765,	5844.57579,	5847.88414,	5851.19270,	5854.50148,	5857.81047,	5861.11967,	5864.42909,	5867.73872,
5871.04856,	5874.35862,	5877.66889,	5880.97937,	5884.29006,	5887.60097,	5890.91209,	5894.22342,	5897.53496,	5900.84671,
5904.15868,	5907.47085,	5910.78324,	5914.09584,	5917.40866,	5920.72168,	5924.03491,	5927.34836,	5930.66202,	5933.97588,
5937.28996,	5940.60425,	5943.91875,	5947.23346,	5950.54838,	5953.86351,	5957.17885,	5960.49440,	5963.81016,	5967.12613,
5970.44231,	5973.75870,	5977.07530,	5980.39211,	5983.70913,	5987.02635,	5990.34379,	5993.66144,	5996.97929,	6000.29735,
6003.61563,	6006.93411,	6010.25280,	6013.57169,	6016.89080,	6020.21011,	6023.52964,	6026.84937,	6030.16930,	6033.48945,
6036.80981,	6040.13037,	6043.45114,	6046.77211,	6050.09330,	6053.41469,	6056.73629,	6060.05809,	6063.38010,	6066.70232,
6070.02475,	6073.34738,	6076.67022,	6079.99327,	6083.31652,	6086.63998,	6089.96364,	6093.28751,	6096.61159,	6099.93587,
6103.26036,	6106.58505,	6109.90995,	6113.23506,	6116.56037,	6119.88588,	6123.21161,	6126.53753,	6129.86366,	6133.19000,
6136.51654,	6139.84328,	6143.17023,	6146.49739,	6149.82475,	6153.15231,	6156.48008,	6159.80805,	6163.13623,	6166.46461,
6169.79319,	6173.12198,	6176.45097,	6179.78016,	6183.10956,	6186.43916,	6189.76897,	6193.09897,	6196.42918,	6199.75960,
6203.09021,	6206.42103,	6209.75206,	6213.08328,	6216.41471,	6219.74634,	6223.07817,	6226.41020,	6229.74244,	6233.07488,
6236.40752,	6239.74036,	6243.07341,	6246.40665,	6249.74010,	6253.07375,	6256.40760,	6259.74165,	6263.07590,	6266.41036,
6269.74501,	6273.07987,	6276.41492,	6279.75018,	6283.08564,	6286.42130,	6289.75715,	6293.09321,	6296.42947,	6299.76593,
6303.10259,	6306.43945,	6309.77651,	6313.11377,	6316.45123,	6319.78889,	6323.12675,	6326.46481,	6329.80306,	6333.14152,
6336.48018,	6339.81903,	6343.15808,	6346.49734,	6349.83679,	6353.17644,	6356.51629,	6359.85633,	6363.19658,	6366.53702,
6369.87767,	6373.21851,	6376.55955,	6379.90078,	6383.24222,	6386.58385,	6389.92568,	6393.26771,	6396.60993,	6399.95236,
6403.29498,	6406.63779,	6409.98081,	6413.32402,	6416.66743,	6420.01103,	6423.35484,	6426.69883,	6430.04303,	6433.38742,
6436.73201,	6440.07680,	6443.42178,	6446.76696,	6450.11233,	6453.45790,	6456.80366,	6460.14963,	6463.49578,	6466.84214,
6470.18868,	6473.53543,	6476.88237,	6480.22950,	6483.57683,	6486.92436,	6490.27208,	6493.61999,	6496.96810,	6500.31641,
6503.66491,	6507.01360,	6510.36249,	6513.71157,	6517.06085,	6520.41032,	6523.75999,	6527.10985,	6530.45990,	6533.81015,
6537.16059,	6540.51123,	6543.86206,	6547.21308,	6550.56430,	6553.91571,	6557.26731,	6560.61911,	6563.97110,	6567.32328,
6570.67565,	6574.02822,	6577.38098,	6580.73394,	6584.08708,	6587.44042,	6590.79395,	6594.14768,	6597.50160,	6600.85570,
6604.21000,	6607.56450,	6610.91918,	6614.27406,	6617.62913,	6620.98439,	6624.33984,	6627.69548,	6631.05131,	6634.40734,
6637.76356,	6641.11997,	6644.47657,	6647.83336,	6651.19034,	6654.54751,	6657.90487,	6661.26243,	6664.62017,	6667.97811,
6671.33623,	6674.69455,	6678.05305,	6681.41175,	6684.77063,	6688.12971,	6691.48898,	6694.84843,	6698.20808,	6701.56791,
6704.92794,	6708.28815,	6711.64856,	6715.00915,	6718.36993,	6721.73091,	6725.09207,	6728.45342,	6731.81496,	6735.17668,
6738.53860,	6741.90071,	6745.26300,	6748.62548,	6751.98815,	6755.35101,	6758.71406,	6762.07730,	6765.44072,	6768.80433,
6772.16813,	6775.53212,	6778.89630,	6782.26066,	6785.62521,	6788.98995,	6792.35487,	6795.71999,	6799.08529,	6802.45078,
6805.81645,	6809.18231,	6812.54836,	6815.91460,	6819.28102,	6822.64763,	6826.01443,	6829.38141,	6832.74858,	6836.11594,
6839.48348,	6842.85121,	6846.21912,	6849.58722,	6852.95551,	6856.32398,	6859.69264,	6863.06149,	6866.43052,	6869.79973,
6873.16913,	6876.53872,	6879.90849,	6883.27845,	6886.64859,	6890.01892,	6893.38943,	6896.76013,	6900.13102,	6903.50208,
6906.87334,	6910.24477,	6913.61640,	6916.98820,	6920.36019,	6923.73237,	6927.10473,	6930.47727,	6933.85000,	6937.22291,
6940.59601,	6943.96929,	6947.34275,	6950.71640,	6954.09023,	6957.46424,	6960.83844,	6964.21282,	6967.58739,	6970.96214,
6974.33707,	6977.71218,	6981.08748,	6984.46296,	6987.83863,	6991.21447,	6994.59050,	6997.96671,	7001.34311,	7004.71968,
7008.09644,	7011.47339,	7014.85051,	7018.22782,	7021.60530,	7024.98297,	7028.36083,	7031.73886,	7035.11708,	7038.49548,
7041.87406,	7045.25282,	7048.63176,	7052.01088,	7055.39019,	7058.76968,	7062.14934,	7065.52919,	7068.90922,	7072.28943,
7075.66983,	7079.05040,	7082.43115,	7085.81209,	7089.19320,	7092.57450,	7095.95597,	7099.33763,	7102.71947,	7106.10148,
7109.48368,	7112.86606,	7116.24862,	7119.63135,	7123.01427,	7126.39737,	7129.78064,	7133.16410,	7136.54774,	7139.93155,
7143.31555,	7146.69972,	7150.08407,	7153.46861,	7156.85332,	7160.23821,	7163.62328,	7167.00853,	7170.39396,	7173.77956,
7177.16535,	7180.55131,	7183.93745,	7187.32377,	7190.71027,	7194.09695,	7197.48380,	7200.87084,	7204.25805,	7207.64544,
7211.03301,	7214.42075,	7217.80868,	7221.19678,	7224.58506,	7227.97351,	7231.36215,	7234.75096,	7238.13995,	7241.52911,
7244.91846,	7248.30798,	7251.69768,	7255.08755,	7258.47760,	7261.86783,	7265.25823,	7268.64882,	7272.03958,	7275.43051,
7278.82162,	7282.21291,	7285.60437,	7288.99601,	7292.38783,	7295.77982,	7299.17199,	7302.56434,	7305.95686,	7309.34956,
7312.74243,	7316.13548,	7319.52870,	7322.92210,	7326.31568,	7329.70943,	7333.10335,	7336.49746,	7339.89173,	7343.28618,
7346.68081,	7350.07561,	7353.47059,	7356.86574,	7360.26107,	7363.65657,	7367.05224,	7370.44809,	7373.84412,	7377.24032,
7380.63669,	7384.03324,	7387.42996,	7390.82686,	7394.22393,	7397.62117,	7401.01859,	7404.41619,	7407.81395,	7411.21189,
7414.61001,	7418.00829,	7421.40675,	7424.80539,	7428.20420,	7431.60318,	7435.00233,	7438.40166,	7441.80116,	7445.20083,
7448.60068,	7452.00070,	7455.40089,	7458.80126,	7462.20179,	7465.60251,	7469.00339,	7472.40444,	7475.80567,	7479.20707,
7482.60865,	7486.01039,	7489.41231,	7492.81440,	7496.21666,	7499.61909,	7503.02170,	7506.42447,	7509.82742,	7513.23054,
7516.63384,	7520.03730,	7523.44093,	7526.84474,	7530.24872,	7533.65287,	7537.05719,	7540.46168,	7543.86634,	7547.27118,
7550.67618,	7554.08136,	7557.48670,	7560.89222,	7564.29791,	7567.70377,	7571.10980,	7574.51600,	7577.92237,	7581.32891,
7584.73562,	7588.14250,	7591.54955,	7594.95677,	7598.36416,	7601.77172,	7605.17945,	7608.58735,	7611.99542,	7615.40366,
7618.81207,	7622.22065,	7625.62940,	7629.03832,	7632.44740,	7635.85666,	7639.26609,	7642.67568,	7646.08545,	7649.49538,
7652.90548,	7656.31575,	7659.72619,	7663.13680,	7666.54758,	7669.95852,	7673.36964,	7676.78092,	7680.19237,	7683.60399,
7687.01578,	7690.42774,	7693.83986,	7697.25215,	7700.66461,	7704.07724,	7707.49004,	7710.90300,	7714.31613,	7717.72943,
7721.14290,	7724.55654,	7727.97034,	7731.38431,	7734.79845,	7738.21275,	7741.62722,	7745.04186,	7748.45667,	7751.87164,
7755.28678,	7758.70209,	7762.11756,	7765.53321,	7768.94901,	7772.36499,	7775.78113,	7779.19744,	7782.61391,	7786.03055,
7789.44736,	7792.86433,	7796.28147,	7799.69878,	7803.11625,	7806.53388,	7809.95169,	7813.36966,	7816.78779,	7820.20610,
7823.62456,	7827.04319,	7830.46199,	7833.88096,	7837.30009,	7840.71938,	7844.13884,	7847.55847,	7850.97826,	7854.39821,
7857.81833,	7861.23862,	7864.65907,	7868.07969,	7871.50047,	7874.92141,	7878.34252,	7881.76380,	7885.18524,	7888.60684,
7892.02861,	7895.45054,	7898.87264,	7902.29490,	7905.71733,	7909.13992,	7912.56267,	7915.98559,	7919.40867,	7922.83192,
7926.25533,	7929.67890,	7933.10264,	7936.52654,	7939.95060,	7943.37483,	7946.79922,	7950.22378,	7953.64849,	7957.07338,
7960.49842,	7963.92363,	7967.34900,	7970.77453,	7974.20023,	7977.62609,	7981.05211,	7984.47830,	7987.90465,	7991.33116,
7994.75783,	7998.18467,	8001.61167,	8005.03883,	8008.46615,	8011.89364,	8015.32129,	8018.74910,	8022.17707,	8025.60521,
8029.03350,	8032.46196,	8035.89058,	8039.31937,	8042.74831,	8046.17742,	8049.60668,	8053.03611,	8056.46570,	8059.89546,
8063.32537,	8066.75545,	8070.18568,	8073.61608,	8077.04664,	8080.47736,	8083.90824,	8087.33928,	8090.77048,	8094.20185,
8097.63337,	8101.06506,	8104.49690,	8107.92891,	8111.36108,	8114.79341,	8118.22589,	8121.65854,	8125.09135,	8128.52432,
8131.95745,	8135.39074,	8138.82419,	8142.25780,	8145.69157,	8149.12550,	8152.55959,	8155.99384,	8159.42825,	8162.86282,
8166.29754,	8169.73243,	8173.16748,	8176.60269,	8180.03805,	8183.47358,	8186.90926,	8190.34511,	8193.78111,	8197.21728,
8200.65360,	8204.09008,	8207.52672,	8210.96352,	8214.40047,	8217.83759,	8221.27486,	8224.71230,	8228.14989,	8231.58764,
8235.02555,	8238.46362,	8241.90184,	8245.34023,	8248.77877,	8252.21747,	8255.65633,	8259.09534,	8262.53452,	8265.97385,
8269.41334,	8272.85299,	8276.29280,	8279.73276,	8283.17288,	8286.61316,	8290.05360,	8293.49419,	8296.93494,	8300.37585,
8303.81692,	8307.25814,	8310.69953,	8314.14106,	8317.58276,	8321.02461,	8324.46662,	8327.90879,	8331.35111,	8334.79359,
8338.23622,	8341.67902,	8345.12197,	8348.56507,	8352.00834,	8355.45176,	8358.89533,	8362.33906,	8365.78295,	8369.22700,
8372.67120,	8376.11556,	8379.56007,	8383.00474,	8386.44956,	8389.89455,	8393.33968,	8396.78497,	8400.23042,	8403.67603,
8407.12179,	8410.56770,	8414.01377,	8417.46000,	8420.90638,	8424.35292,	8427.79961,	8431.24646,	8434.69346,	8438.14062,
8441.58793,	8445.03540,	8448.48302,	8451.93080,	8455.37874,	8458.82682,	8462.27507,	8465.72346,	8469.17201,	8472.62072,
8476.06958,	8479.51860,	8482.96777,	8486.41709,	8489.86657,	8493.31620,	8496.76599,	8500.21593,	8503.66602,	8507.11627,
8510.56668,	8514.01723,	8517.46794,	8520.91881,	8524.36983,	8527.82100,	8531.27233,	8534.72381,	8538.17544,	8541.62722,
8545.07916,	8548.53126,	8551.98350,	8555.43590,	8558.88846,	8562.34116,	8565.79402,	8569.24704,	8572.70020,	8576.15352,
8579.60699,	8583.06061,	8586.51439,	8589.96832,	8593.42240,	8596.87664,	8600.33103,	8603.78557,	8607.24026,	8610.69510,
8614.15010,	8617.60525,	8621.06055,	8624.51601,	8627.97161,	8631.42737,	8634.88328,	8638.33934,	8641.79556,	8645.25192,
8648.70844,	8652.16511,	8655.62193,	8659.07890,	8662.53603,	8665.99330,	8669.45073,	8672.90831,	8676.36604,	8679.82392,
8683.28196,	8686.74014,	8690.19848,	8693.65696,	8697.11560,	8700.57439,	8704.03333,	8707.49242,	8710.95166,	8714.41106,
8717.87060,	8721.33029,	8724.79014,	8728.25013,	8731.71028,	8735.17057,	8738.63102,	8742.09162,	8745.55237,	8749.01326,
8752.47431,	8755.93551,	8759.39686,	8762.85836,	8766.32001,	8769.78180,	8773.24375,	8776.70585,	8780.16810,	8783.63050,
8787.09305,	8790.55574,	8794.01859,	8797.48159,	8800.94473,	8804.40803,	8807.87147,	8811.33507,	8814.79881,	8818.26270,
8821.72675,	8825.19094,	8828.65528,	8832.11977,	8835.58441,	8839.04919,	8842.51413,	8845.97922,	8849.44445,	8852.90983,
8856.37536,	8859.84104,	8863.30687,	8866.77285,	8870.23898,	8873.70525,	8877.17167,	8880.63824,	8884.10496,	8887.57183,
8891.03885,	8894.50601,	8897.97332,	8901.44078,	8904.90839,	8908.37615,	8911.84405,	8915.31210,	8918.78030,	8922.24865,
8925.71715,	8929.18579,	8932.65458,	8936.12352,	8939.59260,	8943.06183,	8946.53121,	8950.00074,	8953.47042,	8956.94024,
8960.41021,	8963.88032,	8967.35059,	8970.82100,	8974.29156,	8977.76226,	8981.23311,	8984.70411,	8988.17525,	8991.64655,
8995.11798,	8998.58957,	9002.06130,	9005.53318,	9009.00520,	9012.47738,	9015.94969,	9019.42216,	9022.89477,	9026.36752,
9029.84043,	9033.31348,	9036.78667,	9040.26001,	9043.73350,	9047.20713,	9050.68091,	9054.15483,	9057.62890,	9061.10312,
9064.57748,	9068.05199,	9071.52664,	9075.00144,	9078.47639,	9081.95148,	9085.42671,	9088.90209,	9092.37762,	9095.85329,
9099.32911,	9102.80507,	9106.28117,	9109.75743,	9113.23382,	9116.71036,	9120.18705,	9123.66388,	9127.14086,	9130.61798,
9134.09525,	9137.57266,	9141.05021,	9144.52791,	9148.00576,	9151.48375,	9154.96188,	9158.44016,	9161.91858,	9165.39715,
9168.87586,	9172.35471,	9175.83371,	9179.31285,	9182.79214,	9186.27157,	9189.75115,	9193.23087,	9196.71073,	9200.19074,
9203.67089,	9207.15118,	9210.63162,	9214.11220,	9217.59293,	9221.07380,	9224.55481,	9228.03597,	9231.51726,	9234.99871,
9238.48029,	9241.96202,	9245.44389,	9248.92591,	9252.40807,	9255.89037,	9259.37282,	9262.85540,	9266.33813,	9269.82101,
9273.30402,	9276.78718,	9280.27049,	9283.75393,	9287.23752,	9290.72125,	9294.20512,	9297.68913,	9301.17329,	9304.65759,
9308.14203,	9311.62662,	9315.11135,	9318.59621,	9322.08123,	9325.56638,	9329.05167,	9332.53711,	9336.02269,	9339.50841,
9342.99428,	9346.48028,	9349.96643,	9353.45272,	9356.93915,	9360.42572,	9363.91243,	9367.39929,	9370.88629,	9374.37342,
9377.86070,	9381.34813,	9384.83569,	9388.32339,	9391.81124,	9395.29922,	9398.78735,	9402.27562,	9405.76403,	9409.25258,
9412.74127,	9416.23010,	9419.71908,	9423.20819,	9426.69745,	9430.18684,	9433.67638,	9437.16606,	9440.65587,	9444.14583,
9447.63593,	9451.12617,	9454.61655,	9458.10707,	9461.59773,	9465.08853,	9468.57947,	9472.07056,	9475.56178,	9479.05314,
9482.54464,	9486.03628,	9489.52806,	9493.01999,	9496.51205,	9500.00425,	9503.49659,	9506.98907,	9510.48169,	9513.97445,
9517.46735,	9520.96039,	9524.45357,	9527.94689,	9531.44035,	9534.93395,	9538.42768,	9541.92156,	9545.41557,	9548.90973,
9552.40402,	9555.89846,	9559.39303,	9562.88774,	9566.38259,	9569.87758,	9573.37271,	9576.86797,	9580.36338,	9583.85892,
9587.35460,	9590.85043,	9594.34639,	9597.84249,	9601.33872,	9604.83510,	9608.33161,	9611.82827,	9615.32506,	9618.82199,
9622.31906,	9625.81626,	9629.31361,	9632.81109,	9636.30871,	9639.80647,	9643.30437,	9646.80240,	9650.30057,	9653.79888,
9657.29733,	9660.79592,	9664.29464,	9667.79350,	9671.29250,	9674.79164,	9678.29091,	9681.79033,	9685.28988,	9688.78956,
9692.28939,	9695.78935,	9699.28945,	9702.78969,	9706.29006,	9709.79057,	9713.29122,	9716.79200,	9720.29293,	9723.79398,
9727.29518,	9730.79651,	9734.29798,	9737.79959,	9741.30133,	9744.80322,	9748.30523,	9751.80739,	9755.30968,	9758.81210,
9762.31467,	9765.81737,	9769.32020,	9772.82318,	9776.32629,	9779.82953,	9783.33291,	9786.83643,	9790.34009,	9793.84388,
9797.34781,	9800.85187,	9804.35607,	9807.86040,	9811.36487,	9814.86948,	9818.37422,	9821.87910,	9825.38411,	9828.88926,
9832.39455,	9835.89997,	9839.40553,	9842.91122,	9846.41705,	9849.92301,	9853.42911,	9856.93535,	9860.44172,	9863.94822,
9867.45486,	9870.96164,	9874.46855,	9877.97559,	9881.48277,	9884.99009,	9888.49754,	9892.00513,	9895.51285,	9899.02070,
9902.52869,	9906.03682,	9909.54508,	9913.05348,	9916.56201,	9920.07067,	9923.57947,	9927.08840,	9930.59747,	9934.10667,
9937.61601,	9941.12548,	9944.63509,	9948.14483,	9951.65470,	9955.16471,	9958.67485,	9962.18513,	9965.69554,	9969.20609,
9972.71676,	9976.22758,	9979.73852,	9983.24961,	9986.76082,	9990.27217,	9993.78365,	9997.29527,	10000.80702,	10004.31890,
10007.83092,	10011.34307,	10014.85535,	10018.36777,	10021.88032,	10025.39300,	10028.90582,	10032.41877,	10035.93186,	10039.44508,
10042.95843,	10046.47191,	10049.98553,	10053.49928,	10057.01316,	10060.52718,	10064.04133,	10067.55561,	10071.07002,	10074.58457,
10078.09925,	10081.61406,	10085.12901,	10088.64409,	10092.15930,	10095.67464,	10099.19012,	10102.70573,	10106.22147,	10109.73734,
10113.25335,	10116.76949,	10120.28576,	10123.80216,	10127.31870,	10130.83537,	10134.35217,	10137.86910,	10141.38616,	10144.90336,
10148.42069,	10151.93815,	10155.45574,	10158.97346,	10162.49132,	10166.00930,	10169.52742,	10173.04567,	10176.56406,	10180.08257,
10183.60121,	10187.11999,	10190.63890,	10194.15794,	10197.67711,	10201.19641,	10204.71585,	10208.23541,	10211.75511,	10215.27494,
10218.79490,	10222.31499,	10225.83521,	10229.35556,	10232.87605,	10236.39666,	10239.91741,	10243.43828,	10246.95929,	10250.48043,
10254.00170,	10257.52310,	10261.04463,	10264.56629,	10268.08808,	10271.61000,	10275.13205,	10278.65424,	10282.17655,	10285.69900,
10289.22157,	10292.74428,	10296.26711,	10299.79008,	10303.31317,	10306.83640,	10310.35975,	10313.88324,	10317.40686,	10320.93060,
10324.45448,	10327.97849,	10331.50262,	10335.02689,	10338.55129,	10342.07581,	10345.60047,	10349.12525,	10352.65017,	10356.17521,
10359.70039,	10363.22569,	10366.75112,	10370.27669,	10373.80238,	10377.32820,	10380.85415,	10384.38023,	10387.90644,	10391.43278,
10394.95925,	10398.48585,	10402.01258,	10405.53943,	10409.06642,	10412.59353,	10416.12077,	10419.64815,	10423.17565,	10426.70328,
10430.23104,	10433.75892,	10437.28694,	10440.81509,	10444.34336,	10447.87176,	10451.40029,	10454.92895,	10458.45774,	10461.98666,
10465.51570,	10469.04488,	10472.57418,	10476.10361,	10479.63317,	10483.16285,	10486.69267,	10490.22261,	10493.75268,	10497.28288,
10500.81321,	10504.34367,	10507.87425,	10511.40496,	10514.93580,	10518.46677,	10521.99787,	10525.52909,	10529.06044,	10532.59192,
10536.12353,	10539.65526,	10543.18712,	10546.71911,	10550.25123,	10553.78347,	10557.31585,	10560.84835,	10564.38097,	10567.91373,
10571.44661,	10574.97962,	10578.51275,	10582.04602,	10585.57941,	10589.11293,	10592.64657,	10596.18034,	10599.71424,	10603.24827,
10606.78242,	10610.31670,	10613.85111,	10617.38564,	10620.92030,	10624.45509,	10627.99000,	10631.52504,	10635.06021,	10638.59551,
10642.13093,	10645.66647,	10649.20215,	10652.73795,	10656.27388,	10659.80993,	10663.34611,	10666.88241,	10670.41885,	10673.95540,
10677.49209,	10681.02890,	10684.56584,	10688.10290,	10691.64009,	10695.17740,	10698.71485,	10702.25241,	10705.79011,	10709.32793,
10712.86587,	10716.40394,	10719.94214,	10723.48046,	10727.01891,	10730.55748,	10734.09618,	10737.63501,	10741.17396,	10744.71303,
10748.25223,	10751.79156,	10755.33101,	10758.87059,	10762.41030,	10765.95012,	10769.49008,	10773.03016,	10776.57036,	10780.11069,
10783.65115,	10787.19172,	10790.73243,	10794.27326,	10797.81421,	10801.35529,	10804.89650,	10808.43783,	10811.97928,	10815.52086,
10819.06257,	10822.60439,	10826.14635,	10829.68843,	10833.23063,	10836.77296,	10840.31541,	10843.85798,	10847.40069,	10850.94351,
10854.48646,	10858.02954,	10861.57273,	10865.11606,	10868.65950,	10872.20308,	10875.74677,	10879.29059,	10882.83453,	10886.37860,
10889.92279,	10893.46711,	10897.01155,	10900.55612,	10904.10080,	10907.64562,	10911.19055,	10914.73561,	10918.28079,	10921.82610,
10925.37153,	10928.91709,	10932.46276,	10936.00857,	10939.55449,	10943.10054,	10946.64671,	10950.19301,	10953.73943,	10957.28597,
10960.83264,	10964.37943,	10967.92634,	10971.47337,	10975.02053,	10978.56782,	10982.11522,	10985.66275,	10989.21040,	10992.75818,
10996.30607,	10999.85409,	11003.40224,	11006.95051,	11010.49889,	11014.04741,	11017.59604,	11021.14480,	11024.69368,	11028.24268,
11031.79181,	11035.34106,	11038.89043,	11042.43992,	11045.98954,	11049.53928,	11053.08914,	11056.63912,	11060.18923,	11063.73946,
11067.28981,	11070.84028,	11074.39088,	11077.94159,	11081.49243,	11085.04339,	11088.59448,	11092.14568,	11095.69701,	11099.24846,
11102.80003,	11106.35173,	11109.90354,	11113.45548,	11117.00754,	11120.55972,	11124.11203,	11127.66445,	11131.21700,	11134.76967,
11138.32246,	11141.87537,	11145.42840,	11148.98155,	11152.53483,	11156.08823,	11159.64175,	11163.19539,	11166.74915,	11170.30303,
11173.85704,	11177.41116,	11180.96541,	11184.51978,	11188.07427,	11191.62888,	11195.18361,	11198.73846,	11202.29343,	11205.84853,
11209.40374,	11212.95908,	11216.51454,	11220.07011,	11223.62581,	11227.18163,	11230.73757,	11234.29363,	11237.84982,	11241.40612,
11244.96254,	11248.51909,	11252.07575,	11255.63254,	11259.18944,	11262.74647,	11266.30361,	11269.86088,	11273.41827,	11276.97577,
11280.53340,	11284.09115,	11287.64902,	11291.20700,	11294.76511,	11298.32334,	11301.88169,	11305.44016,	11308.99875,	11312.55746,
11316.11628,	11319.67523,	11323.23430,	11326.79349,	11330.35280,	11333.91222,	11337.47177,	11341.03144,	11344.59123,	11348.15113,
11351.71116,	11355.27130,	11358.83157,	11362.39196,	11365.95246,	11369.51308,	11373.07383,	11376.63469,	11380.19567,	11383.75677,
11387.31799,	11390.87933,	11394.44079,	11398.00237,	11401.56407,	11405.12589,	11408.68782,	11412.24988,	11415.81205,	11419.37434,
11422.93675,	11426.49929,	11430.06193,	11433.62470,	11437.18759,	11440.75060,	11444.31372,	11447.87697,	11451.44033,	11455.00381,
11458.56741,	11462.13113,	11465.69496,	11469.25892,	11472.82299,	11476.38719,	11479.95150,	11483.51593,	11487.08047,	11490.64514,
11494.20992,	11497.77483,	11501.33985,	11504.90499,	11508.47024,	11512.03562,	11515.60111,	11519.16673,	11522.73246,	11526.29830,
11529.86427,	11533.43035,	11536.99655,	11540.56287,	11544.12931,	11547.69587,	11551.26254,	11554.82933,	11558.39624,	11561.96327,
11565.53041,	11569.09767,	11572.66505,	11576.23255,	11579.80016,	11583.36789,	11586.93574,	11590.50371,	11594.07179,	11597.64000,
11601.20832,	11604.77675,	11608.34531,	11611.91398,	11615.48276,	11619.05167,	11622.62069,	11626.18983,	11629.75909,	11633.32846,
11636.89795,	11640.46756,	11644.03729,	11647.60713,	11651.17709,	11654.74716,	11658.31736,	11661.88767,	11665.45809,	11669.02863,
11672.59929,	11676.17007,	11679.74096,	11683.31197,	11686.88310,	11690.45434,	11694.02570,	11697.59718,	11701.16877,	11704.74048,
11708.31230,	11711.88425,	11715.45630,	11719.02848,	11722.60077,	11726.17318,	11729.74570,	11733.31834,	11736.89109,	11740.46397,
11744.03695,	11747.61006,	11751.18328,	11754.75661,	11758.33006,	11761.90363,	11765.47732,	11769.05112,	11772.62503,	11776.19906,
11779.77321,	11783.34747,	11786.92185,	11790.49634,	11794.07095,	11797.64568,	11801.22052,	11804.79548,	11808.37055,	11811.94574,
11815.52104,	11819.09646,	11822.67199,	11826.24764,	11829.82341,	11833.39929,	11836.97529,	11840.55140,	11844.12762,	11847.70396,
11851.28042,	11854.85699,	11858.43368,	11862.01048,	11865.58740,	11869.16443,	11872.74158,	11876.31884,	11879.89622,	11883.47371,
11887.05131,	11890.62904,	11894.20687,	11897.78482,	11901.36289,	11904.94107,	11908.51936,	11912.09777,	11915.67630,	11919.25494,
11922.83369,	11926.41256,	11929.99154,	11933.57064,	11937.14985,	11940.72918,	11944.30862,	11947.88817,	11951.46784,	11955.04763,
11958.62753,	11962.20754,	11965.78766,	11969.36790,	11972.94826,	11976.52873,	11980.10931,	11983.69001,	11987.27082,	11990.85174,
11994.43278,	11998.01394,	12001.59520,	12005.17658,	12008.75808,	12012.33969,	12015.92141,	12019.50324,	12023.08519,	12026.66726,
12030.24943,	12033.83172,	12037.41413,	12040.99665,	12044.57928,	12048.16202,	12051.74488,	12055.32785,	12058.91094,	12062.49414,
12066.07745,	12069.66088,	12073.24441,	12076.82807,	12080.41183,	12083.99571,	12087.57970,	12091.16381,	12094.74802,	12098.33236,
12101.91680,	12105.50136,	12109.08603,	12112.67081,	12116.25571,	12119.84072,	12123.42584,	12127.01107,	12130.59642,	12134.18188,
12137.76746,	12141.35314,	12144.93894,	12148.52485,	12152.11088,	12155.69701,	12159.28326,	12162.86963,	12166.45610,	12170.04269,
12173.62939,	12177.21620,	12180.80313,	12184.39016,	12187.97731,	12191.56457,	12195.15195,	12198.73943,	12202.32703,	12205.91474,
12209.50257,	12213.09050,	12216.67855,	12220.26671,	12223.85498,	12227.44337,	12231.03186,	12234.62047,	12238.20919,	12241.79802,
12245.38696,	12248.97602,	12252.56519,	12256.15447,	12259.74386,	12263.33336,	12266.92297,	12270.51270,	12274.10254,	12277.69249,
12281.28255,	12284.87272,	12288.46301,	12292.05340,	12295.64391,	12299.23453,	12302.82526,	12306.41610,	12310.00705,	12313.59812,
12317.18930,	12320.78058,	12324.37198,	12327.96349,	12331.55511,	12335.14684,	12338.73869,	12342.33064,	12345.92271,	12349.51488,
12353.10717,	12356.69957,	12360.29208,	12363.88470,	12367.47743,	12371.07028,	12374.66323,	12378.25629,	12381.84947,	12385.44276,
12389.03615,	12392.62966,	12396.22328,	12399.81701,	12403.41085,	12407.00480,	12410.59886,	12414.19303,	12417.78731,	12421.38170,
12424.97621,	12428.57082,	12432.16555,	12435.76038,	12439.35532,	12442.95038,	12446.54554,	12450.14082,	12453.73621,	12457.33170,
12460.92731,	12464.52303,	12468.11885,	12471.71479,	12475.31084,	12478.90699,	12482.50326,	12486.09964,	12489.69612,	12493.29272,
12496.88943,	12500.48625,	12504.08317,	12507.68021,	12511.27736,	12514.87461,	12518.47198,	12522.06945,	12525.66704,	12529.26473,
12532.86254,	12536.46045,	12540.05848,	12543.65661,	12547.25485,	12550.85321,	12554.45167,	12558.05024,	12561.64892,	12565.24771,
12568.84661,	12572.44562,	12576.04474,	12579.64397,	12583.24331,	12586.84275,	12590.44231,	12594.04197,	12597.64175,	12601.24163,
12604.84162,	12608.44172,	12612.04193,	12615.64225,	12619.24268,	12622.84322,	12626.44386,	12630.04462,	12633.64548,	12637.24646,
12640.84754,	12644.44873,	12648.05003,	12651.65144,	12655.25295,	12658.85458,	12662.45631,	12666.05816,	12669.66011,	12673.26217,
12676.86434,	12680.46661,	12684.06900,	12687.67149,	12691.27409,	12694.87681,	12698.47962,	12702.08255,	12705.68559,	12709.28873,
12712.89199,	12716.49535,	12720.09882,	12723.70239,	12727.30608,	12730.90987,	12734.51377,	12738.11778,	12741.72190,	12745.32613,
12748.93046,	12752.53490,	12756.13945,	12759.74411,	12763.34888,	12766.95375,	12770.55873,	12774.16382,	12777.76902,	12781.37433,
12784.97974,	12788.58526,	12792.19089,	12795.79662,	12799.40247,	12803.00842,	12806.61448,	12810.22064,	12813.82692,	12817.43330,
12821.03979,	12824.64638,	12828.25309,	12831.85990,	12835.46682,	12839.07384,	12842.68098,	12846.28822,	12849.89556,	12853.50302,
12857.11058,	12860.71825,	12864.32603,	12867.93391,	12871.54190,	12875.15000,	12878.75820,	12882.36652,	12885.97494,	12889.58346,
12893.19209,	12896.80083,	12900.40968,	12904.01864,	12907.62770,	12911.23686,	12914.84614,	12918.45552,	12922.06501,	12925.67460,
12929.28430,	12932.89411,	12936.50402,	12940.11404,	12943.72417,	12947.33441,	12950.94475,	12954.55519,	12958.16575,	12961.77641,
12965.38717,	12968.99805,	12972.60903,	12976.22011,	12979.83130,	12983.44260,	12987.05401,	12990.66552,	12994.27714,	12997.88886,
13001.50069,	13005.11262,	13008.72467,	13012.33681,	13015.94907,	13019.56143,	13023.17389,	13026.78647,	13030.39914,	13034.01193,
13037.62482,	13041.23781,	13044.85091,	13048.46412,	13052.07743,	13055.69085,	13059.30438,	13062.91801,	13066.53175,	13070.14559,
13073.75953,	13077.37359,	13080.98775,	13084.60201,	13088.21638,	13091.83086,	13095.44544,	13099.06012,	13102.67491,	13106.28981,
13109.90481,	13113.51992,	13117.13514,	13120.75045,	13124.36588,	13127.98141,	13131.59704,	13135.21278,	13138.82863,	13142.44458,
13146.06063,	13149.67679,	13153.29306,	13156.90943,	13160.52590,	13164.14248,	13167.75917,	13171.37596,	13174.99286,	13178.60986,
13182.22696,	13185.84417,	13189.46149,	13193.07891,	13196.69643,	13200.31406,	13203.93179,	13207.54963,	13211.16758,	13214.78562,
13218.40378,	13222.02203,	13225.64040,	13229.25886,	13232.87743,	13236.49611,	13240.11489,	13243.73377,	13247.35276,	13250.97186,
13254.59105,	13258.21036,	13261.82976,	13265.44927,	13269.06889,	13272.68861,	13276.30843,	13279.92836,	13283.54839,	13287.16853,
13290.78877,	13294.40911,	13298.02956,	13301.65011,	13305.27077,	13308.89153,	13312.51239,	13316.13336,	13319.75443,	13323.37561,
13326.99689,	13330.61827,	13334.23976,	13337.86135,	13341.48305,	13345.10485,	13348.72675,	13352.34876,	13355.97087,	13359.59308,
13363.21540,	13366.83782,	13370.46035,	13374.08297,	13377.70571,	13381.32854,	13384.95148,	13388.57452,	13392.19767,	13395.82092,
13399.44427,	13403.06773,	13406.69129,	13410.31495,	13413.93872,	13417.56258,	13421.18656,	13424.81063,	13428.43481,	13432.05909,
13435.68348,	13439.30797,	13442.93256,	13446.55725,	13450.18205,	13453.80695,	13457.43196,	13461.05706,	13464.68227,	13468.30758,
13471.93300,	13475.55852,	13479.18414,	13482.80986,	13486.43569,	13490.06162,	13493.68765,	13497.31379,	13500.94002,	13504.56636,
13508.19281,	13511.81935,	13515.44600,	13519.07275,	13522.69961,	13526.32656,	13529.95362,	13533.58078,	13537.20804,	13540.83541,
13544.46288,	13548.09045,	13551.71812,	13555.34590,	13558.97378,	13562.60176,	13566.22984,	13569.85802,	13573.48631,	13577.11470,
13580.74319,	13584.37178,	13588.00048,	13591.62927,	13595.25817,	13598.88718,	13602.51628,	13606.14549,	13609.77479,	13613.40420,
13617.03371,	13620.66333,	13624.29304,	13627.92286,	13631.55278,	13635.18280,	13638.81292,	13642.44315,	13646.07347,	13649.70390,
13653.33443,	13656.96506,	13660.59579,	13664.22663,	13667.85757,	13671.48860,	13675.11974,	13678.75098,	13682.38233,	13686.01377,
13689.64531,	13693.27696,	13696.90871,	13700.54056,	13704.17251,	13707.80456,	13711.43672,	13715.06897,	13718.70133,	13722.33378,
13725.96634,	13729.59900,	13733.23176,	13736.86462,	13740.49759,	13744.13065,	13747.76382,	13751.39708,	13755.03045,	13758.66392,
13762.29749,	13765.93116,	13769.56493,	13773.19880,	13776.83278,	13780.46685,	13784.10102,	13787.73530,	13791.36968,	13795.00415,
13798.63873,	13802.27341,	13805.90819,	13809.54307,	13813.17805,	13816.81313,	13820.44832,	13824.08360,	13827.71898,	13831.35446,
13834.99005,	13838.62573,	13842.26152,	13845.89740,	13849.53339,	13853.16948,	13856.80566,	13860.44195,	13864.07834,	13867.71483,
13871.35141,	13874.98810,	13878.62489,	13882.26178,	13885.89877,	13889.53586,	13893.17305,	13896.81034,	13900.44773,	13904.08522,
13907.72281,	13911.36050,	13914.99829,	13918.63618,	13922.27417,	13925.91226,	13929.55045,	13933.18874,	13936.82713,	13940.46561,
13944.10420,	13947.74289,	13951.38168,	13955.02057,	13958.65956,	13962.29865,	13965.93783,	13969.57712,	13973.21651,	13976.85599,
13980.49558,	13984.13527,	13987.77505,	13991.41494,	13995.05492,	13998.69500,	14002.33519,	14005.97547,	14009.61585,	14013.25633,
14016.89691,	14020.53759,	14024.17837,	14027.81925,	14031.46023,	14035.10131,	14038.74248,	14042.38376,	14046.02513,	14049.66661,
14053.30818,	14056.94985,	14060.59163,	14064.23350,	14067.87547,	14071.51753,	14075.15970,	14078.80197,	14082.44433,	14086.08680,
14089.72936,	14093.37202,	14097.01479,	14100.65765,	14104.30060,	14107.94366,	14111.58682,	14115.23007,	14118.87343,	14122.51688,
14126.16043,	14129.80408,	14133.44783,	14137.09168,	14140.73562,	14144.37967,	14148.02381,	14151.66805,	14155.31239,	14158.95683,
14162.60137,	14166.24600,	14169.89074,	14173.53557,	14177.18050,	14180.82553,	14184.47066,	14188.11588,	14191.76121,	14195.40663,
14199.05215,	14202.69777,	14206.34349,	14209.98930,	14213.63521,	14217.28123,	14220.92734,	14224.57354,	14228.21985,	14231.86625,
14235.51275,	14239.15935,	14242.80605,	14246.45285,	14250.09974,	14253.74673,	14257.39382,	14261.04101,	14264.68829,	14268.33568,
14271.98316,	14275.63074,	14279.27841,	14282.92619,	14286.57406,	14290.22203,	14293.87010,	14297.51826,	14301.16652,	14304.81488,
14308.46334,	14312.11190,	14315.76055,	14319.40930,	14323.05815,	14326.70709,	14330.35613,	14334.00527,	14337.65451,	14341.30385,
14344.95328,	14348.60281,	14352.25243,	14355.90216,	14359.55198,	14363.20190,	14366.85192,	14370.50203,	14374.15224,	14377.80255,
14381.45295,	14385.10345,	14388.75405,	14392.40475,	14396.05554,	14399.70643,	14403.35742,	14407.00850,	14410.65968,	14414.31096,
14417.96234,	14421.61381,	14425.26538,	14428.91704,	14432.56880,	14436.22066,	14439.87262,	14443.52467,	14447.17682,	14450.82907,
14454.48141,	14458.13385,	14461.78639,	14465.43902,	14469.09175,	14472.74458,	14476.39750,	14480.05052,	14483.70364,	14487.35685,
14491.01016,	14494.66356,	14498.31706,	14501.97066,	14505.62436,	14509.27815,	14512.93204,	14516.58602,	14520.24010,	14523.89428,
14527.54855,	14531.20292,	14534.85738,	14538.51195,	14542.16660,	14545.82136,	14549.47621,	14553.13115,	14556.78620,	14560.44133,
14564.09657,	14567.75190,	14571.40733,	14575.06285,	14578.71847,	14582.37418,	14586.02999,	14589.68590,	14593.34190,	14596.99800,
14600.65419,	14604.31048,	14607.96687,	14611.62335,	14615.27993,	14618.93660,	14622.59337,	14626.25023,	14629.90719,	14633.56425,
14637.22140,	14640.87865,	14644.53599,	14648.19343,	14651.85096,	14655.50859,	14659.16632,	14662.82414,	14666.48205,	14670.14007,
14673.79817,	14677.45637,	14681.11467,	14684.77307,	14688.43155,	14692.09014,	14695.74882,	14699.40759,	14703.06646,	14706.72543,
14710.38449,	14714.04364,	14717.70289,	14721.36224,	14725.02168,	14728.68121,	14732.34084,	14736.00057,	14739.66039,	14743.32031,
14746.98032,	14750.64043,	14754.30063,	14757.96092,	14761.62131,	14765.28180,	14768.94238,	14772.60306,	14776.26383,	14779.92469,
14783.58565,	14787.24671,	14790.90786,	14794.56910,	14798.23044,	14801.89188,	14805.55340,	14809.21503,	14812.87675,	14816.53856,
14820.20047,	14823.86247,	14827.52456,	14831.18676,	14834.84904,	14838.51142,	14842.17390,	14845.83646,	14849.49913,	14853.16189,
14856.82474,	14860.48768,	14864.15073,	14867.81386,	14871.47709,	14875.14041,	14878.80383,	14882.46735,	14886.13095,	14889.79465,
14893.45845,	14897.12234,	14900.78632,	14904.45040,	14908.11457,	14911.77884,	14915.44320,	14919.10765,	14922.77220,	14926.43684,
14930.10158,	14933.76641,	14937.43133,	14941.09635,	14944.76146,	14948.42666,	14952.09196,	14955.75736,	14959.42284,	14963.08843,
14966.75410,	14970.41987,	14974.08573,	14977.75169,	14981.41774,	14985.08388,	14988.75012,	14992.41645,	14996.08287,	14999.74939,
15003.41600,	15007.08271,	15010.74951,	15014.41640,	15018.08338,	15021.75046,	15025.41764,	15029.08490,	15032.75226,	15036.41971,
15040.08726,	15043.75490,	15047.42263,	15051.09046,	15054.75838,	15058.42639,	15062.09450,	15065.76270,	15069.43099,	15073.09938,
15076.76786,	15080.43643,	15084.10509,	15087.77385,	15091.44270,	15095.11165,	15098.78069,	15102.44982,	15106.11904,	15109.78836,
15113.45777,	15117.12727,	15120.79687,	15124.46656,	15128.13634,	15131.80621,	15135.47618,	15139.14624,	15142.81639,	15146.48664,
15150.15698,	15153.82741,	15157.49793,	15161.16855,	15164.83926,	15168.51006,	15172.18096,	15175.85194,	15179.52302,	15183.19420,
15186.86546,	15190.53682,	15194.20827,	15197.87981,	15201.55145,	15205.22318,	15208.89500,	15212.56691,	15216.23892,	15219.91101,
15223.58320,	15227.25549,	15230.92786,	15234.60033,	15238.27289,	15241.94554,	15245.61828,	15249.29112,	15252.96405,	15256.63707,
15260.31018,	15263.98339,	15267.65669,	15271.33008,	15275.00356,	15278.67713,	15282.35080,	15286.02456,	15289.69841,	15293.37235,
15297.04638,	15300.72051,	15304.39473,	15308.06904,	15311.74344,	15315.41793,	15319.09252,	15322.76719,	15326.44196,	15330.11682,
15333.79178,	15337.46682,	15341.14196,	15344.81719,	15348.49251,	15352.16792,	15355.84342,	15359.51902,	15363.19470,	15366.87048,
15370.54635,	15374.22231,	15377.89837,	15381.57451,	15385.25075,	15388.92708,	15392.60349,	15396.28001,	15399.95661,	15403.63330,
15407.31009,	15410.98696,	15414.66393,	15418.34099,	15422.01814,	15425.69538,	15429.37272,	15433.05014,	15436.72766,	15440.40526,
15444.08296,	15447.76075,	15451.43863,	15455.11660,	15458.79466,	15462.47282,	15466.15106,	15469.82940,	15473.50783,	15477.18635,
15480.86496,	15484.54366,	15488.22245,	15491.90133,	15495.58030,	15499.25937,	15502.93852,	15506.61777,	15510.29711,	15513.97653,
15517.65605,	15521.33566,	15525.01536,	15528.69515,	15532.37504,	15536.05501,	15539.73507,	15543.41523,	15547.09547,	15550.77581,
15554.45623,	15558.13675,	15561.81736,	15565.49805,	15569.17884,	15572.85972,	15576.54069,	15580.22175,	15583.90290,	15587.58414,
15591.26548,	15594.94690,	15598.62841,	15602.31001,	15605.99171,	15609.67349,	15613.35537,	15617.03733,	15620.71938,	15624.40153,
15628.08376,	15631.76609,	15635.44851,	15639.13101,	15642.81361,	15646.49630,	15650.17907,	15653.86194,	15657.54490,	15661.22794,
15664.91108,	15668.59431,	15672.27762,	15675.96103,	15679.64453,	15683.32812,	15687.01179,	15690.69556,	15694.37942,	15698.06336,
15701.74740,	15705.43153,	15709.11575,	15712.80005,	15716.48445,	15720.16894,	15723.85351,	15727.53818,	15731.22293,	15734.90778,
15738.59271,	15742.27774,	15745.96285,	15749.64806,	15753.33335,	15757.01873,	15760.70421,	15764.38977,	15768.07542,	15771.76116,
15775.44699,	15779.13292,	15782.81893,	15786.50503,	15790.19121,	15793.87749,	15797.56386,	15801.25032,	15804.93687,	15808.62350,
15812.31023,	15815.99704,	15819.68395,	15823.37094,	15827.05802,	15830.74520,	15834.43246,	15838.11981,	15841.80725,	15845.49478,
15849.18239,	15852.87010,	15856.55790,	15860.24578,	15863.93376,	15867.62182,	15871.30997,	15874.99822,	15878.68655,	15882.37497,
15886.06348,	15889.75207,	15893.44076,	15897.12954,	15900.81840,	15904.50735,	15908.19640,	15911.88553,	15915.57475,	15919.26406,
15922.95345,	15926.64294,	15930.33252,	15934.02218,	15937.71193,	15941.40177,	15945.09170,	15948.78172,	15952.47183,	15956.16203,
15959.85231,	15963.54268,	15967.23315,	15970.92370,	15974.61434,	15978.30506,	15981.99588,	15985.68678,	15989.37778,	15993.06886,
15996.76003,	16000.45129,	16004.14263,	16007.83407,	16011.52559,	16015.21720,	16018.90890,	16022.60069,	16026.29257,	16029.98453,
16033.67659,	16037.36873,	16041.06096,	16044.75328,	16048.44568,	16052.13818,	16055.83076,	16059.52343,	16063.21619,	16066.90904,
16070.60197,	16074.29500,	16077.98811,	16081.68131,	16085.37459,	16089.06797,	16092.76143,	16096.45498,	16100.14862,	16103.84235,
16107.53616,	16111.23007,	16114.92406,	16118.61813,	16122.31230,	16126.00655,	16129.70090,	16133.39533,	16137.08984,	16140.78445,
16144.47914,	16148.17392,	16151.86879,	16155.56375,	16159.25879,	16162.95392,	16166.64914,	16170.34445,	16174.03984,	16177.73532,
16181.43089,	16185.12655,	16188.82229,	16192.51813,	16196.21404,	16199.91005,	16203.60615,	16207.30233,	16210.99860,	16214.69495,
16218.39140,	16222.08793,	16225.78455,	16229.48125,	16233.17804,	16236.87492,	16240.57189,	16244.26895,	16247.96609,	16251.66332,
16255.36064,	16259.05804,	16262.75553,	16266.45311,	16270.15077,	16273.84853,	16277.54636,	16281.24429,	16284.94230,	16288.64041,
16292.33859,	16296.03687,	16299.73523,	16303.43368,	16307.13221,	16310.83084,	16314.52954,	16318.22834,	16321.92722,	16325.62619,
16329.32525,	16333.02439,	16336.72363,	16340.42294,	16344.12235,	16347.82184,	16351.52142,	16355.22108,	16358.92083,	16362.62067,
16366.32059,	16370.02060,	16373.72070,	16377.42089,	16381.12116,	16384.82151,	16388.52196,	16392.22249,	16395.92311,	16399.62381,
16403.32460,	16407.02548,	16410.72644,	16414.42749,	16418.12863,	16421.82985,	16425.53116,	16429.23255,	16432.93403,	16436.63560,
16440.33726,	16444.03900,	16447.74082,	16451.44274,	16455.14474,	16458.84682,	16462.54899,	16466.25125,	16469.95360,	16473.65603,
16477.35854,	16481.06115,	16484.76384,	16488.46661,	16492.16947,	16495.87242,	16499.57545,	16503.27857,	16506.98178,	16510.68507,
16514.38845,	16518.09191,	16521.79546,	16525.49909,	16529.20282,	16532.90662,	16536.61052,	16540.31449,	16544.01856,	16547.72271,
16551.42695,	16555.13127,	16558.83568,	16562.54017,	16566.24475,	16569.94941,	16573.65416,	16577.35900,	16581.06392,	16584.76893,
16588.47403,	16592.17920,	16595.88447,	16599.58982,	16603.29526,	16607.00078,	16610.70638,	16614.41208,	16618.11786,	16621.82372,
16625.52967,	16629.23570,	16632.94182,	16636.64803,	16640.35432,	16644.06070,	16647.76716,	16651.47370,	16655.18034,	16658.88706,
16662.59386,	16666.30075,	16670.00772,	16673.71478,	16677.42192,	16681.12915,	16684.83647,	16688.54387,	16692.25135,	16695.95892,
16699.66658,	16703.37432,	16707.08214,	16710.79005,	16714.49805,	16718.20613,	16721.91430,	16725.62255,	16729.33088,	16733.03930,
16736.74781,	16740.45640,	16744.16508,	16747.87384,	16751.58268,	16755.29161,	16759.00063,	16762.70973,	16766.41891,	16770.12818,
16773.83754,	16777.54698,	16781.25650,	16784.96611,	16788.67581,	16792.38559,	16796.09545,	16799.80540,	16803.51543,	16807.22555,
16810.93575,	16814.64604,	16818.35641,	16822.06686,	16825.77740,	16829.48803,	16833.19874,	16836.90953,	16840.62041,	16844.33137,
16848.04242,	16851.75355,	16855.46477,	16859.17607,	16862.88746,	16866.59893,	16870.31048,	16874.02212,	16877.73384,	16881.44565,
16885.15754,	16888.86952,	16892.58158,	16896.29372,	16900.00595,	16903.71826,	16907.43066,	16911.14314,	16914.85571,	16918.56836,
16922.28109,	16925.99391,	16929.70681,	16933.41980,	16937.13287,	16940.84602,	16944.55926,	16948.27258,	16951.98599,	16955.69948,
16959.41305,	16963.12671,	16966.84045,	16970.55428,	16974.26819,	16977.98219,	16981.69626,	16985.41043,	16989.12467,	16992.83900,
16996.55341,	17000.26791,	17003.98249,	17007.69716,	17011.41191,	17015.12674,	17018.84166,	17022.55666,	17026.27174,	17029.98691,
17033.70216,	17037.41749,	17041.13291,	17044.84841,	17048.56400,	17052.27967,	17055.99542,	17059.71126,	17063.42718,	17067.14318,
17070.85927,	17074.57544,	17078.29169,	17082.00803,	17085.72445,	17089.44095,	17093.15754,	17096.87421,	17100.59097,	17104.30780,
17108.02472,	17111.74173,	17115.45882,	17119.17599,	17122.89324,	17126.61058,	17130.32800,	17134.04550,	17137.76309,	17141.48076,
17145.19852,	17148.91635,	17152.63427,	17156.35228,	17160.07036,	17163.78853,	17167.50678,	17171.22512,	17174.94354,	17178.66204,
17182.38062,	17186.09929,	17189.81804,	17193.53688,	17197.25579,	17200.97479,	17204.69388,	17208.41304,	17212.13229,	17215.85162,
17219.57104,	17223.29053,	17227.01011,	17230.72977,	17234.44952,	17238.16935,	17241.88926,	17245.60925,	17249.32933,	17253.04949,
17256.76973,	17260.49006,	17264.21046,	17267.93095,	17271.65153,	17275.37218,	17279.09292,	17282.81374,	17286.53464,	17290.25563,
17293.97670,	17297.69785,	17301.41908,	17305.14040,	17308.86180,	17312.58328,	17316.30484,	17320.02649,	17323.74821,	17327.47002,
17331.19192,	17334.91389,	17338.63595,	17342.35809,	17346.08031,	17349.80262,	17353.52501,	17357.24747,	17360.97003,	17364.69266,
17368.41538,	17372.13817,	17375.86106,	17379.58402,	17383.30706,	17387.03019,	17390.75340,	17394.47669,	17398.20006,	17401.92352,
17405.64706,	17409.37068,	17413.09438,	17416.81816,	17420.54203,	17424.26598,	17427.99001,	17431.71412,	17435.43831,	17439.16259,
17442.88695,	17446.61139,	17450.33591,	17454.06051,	17457.78520,	17461.50996,	17465.23481,	17468.95974,	17472.68476,	17476.40985,
17480.13503,	17483.86029,	17487.58563,	17491.31105,	17495.03655,	17498.76214,	17502.48780,	17506.21355,	17509.93938,	17513.66529,
17517.39129,	17521.11736,	17524.84352,	17528.56976,	17532.29607,	17536.02248,	17539.74896,	17543.47552,	17547.20217,	17550.92890,
17554.65570,	17558.38259,	17562.10957,	17565.83662,	17569.56375,	17573.29097,	17577.01827,	17580.74565,	17584.47311,	17588.20065,
17591.92827,	17595.65597,	17599.38376,	17603.11162,	17606.83957,	17610.56760,	17614.29571,	17618.02390,	17621.75218,	17625.48053,
17629.20896,	17632.93748,	17636.66608,	17640.39476,	17644.12352,	17647.85236,	17651.58128,	17655.31028,	17659.03936,	17662.76853,
17666.49777,	17670.22710,	17673.95651,	17677.68600,	17681.41557,	17685.14522,	17688.87495,	17692.60476,	17696.33466,	17700.06463,
17703.79469,	17707.52482,	17711.25504,	17714.98534,	17718.71571,	17722.44617,	17726.17671,	17729.90733,	17733.63804,	17737.36882,
17741.09968,	17744.83062,	17748.56165,	17752.29275,	17756.02394,	17759.75521,	17763.48655,	17767.21798,	17770.94949,	17774.68108,
17778.41275,	17782.14450,	17785.87633,	17789.60824,	17793.34023,	17797.07230,	17800.80445,	17804.53669,	17808.26900,	17812.00139,
17815.73387,	17819.46642,	17823.19906,	17826.93177,	17830.66457,	17834.39745,	17838.13040,	17841.86344,	17845.59656,	17849.32975,
17853.06303,	17856.79639,	17860.52983,	17864.26334,	17867.99694,	17871.73062,	17875.46438,	17879.19822,	17882.93214,	17886.66614,
17890.40022,	17894.13438,	17897.86862,	17901.60294,	17905.33734,	17909.07182,	17912.80637,	17916.54101,	17920.27573,	17924.01053,
17927.74541,	17931.48037,	17935.21541,	17938.95053,	17942.68573,	17946.42101,	17950.15637,	17953.89181,	17957.62733,	17961.36293,
17965.09861,	17968.83437,	17972.57020,	17976.30612,	17980.04212,	17983.77820,	17987.51436,	17991.25059,	17994.98691,	17998.72331,
18002.45978,	18006.19634,	18009.93297,	18013.66969,	18017.40648,	18021.14336,	18024.88031,	18028.61735,	18032.35446,	18036.09165,
18039.82892,	18043.56627,	18047.30371,	18051.04122,	18054.77881,	18058.51648,	18062.25423,	18065.99205,	18069.72996,	18073.46795,
18077.20602,	18080.94416,	18084.68239,	18088.42069,	18092.15908,	18095.89754,	18099.63608,	18103.37470,	18107.11341,	18110.85219,
18114.59105,	18118.32999,	18122.06900,	18125.80810,	18129.54728,	18133.28653,	18137.02587,	18140.76528,	18144.50478,	18148.24435,
18151.98400,	18155.72373,	18159.46354,	18163.20343,	18166.94340,	18170.68344,	18174.42357,	18178.16377,	18181.90406,	18185.64442,
18189.38486,	18193.12538,	18196.86598,	18200.60666,	18204.34742,	18208.08825,	18211.82917,	18215.57016,	18219.31124,	18223.05239,
18226.79362,	18230.53493,	18234.27631,	18238.01778,	18241.75933,	18245.50095,	18249.24265,	18252.98444,	18256.72630,	18260.46823,
18264.21025,	18267.95235,	18271.69452,	18275.43678,	18279.17911,	18282.92152,	18286.66401,	18290.40658,	18294.14923,	18297.89195,
18301.63475,	18305.37764,	18309.12060,	18312.86364,	18316.60675,	18320.34995,	18324.09322,	18327.83658,	18331.58001,	18335.32352,
18339.06711,	18342.81077,	18346.55452,	18350.29834,	18354.04224,	18357.78622,	18361.53028,	18365.27442,	18369.01863,	18372.76292,
18376.50730,	18380.25175,	18383.99627,	18387.74088,	18391.48556,	18395.23033,	18398.97517,	18402.72008,	18406.46508,	18410.21016,
18413.95531,	18417.70054,	18421.44585,	18425.19124,	18428.93670,	18432.68224,	18436.42787,	18440.17356,	18443.91934,	18447.66520,
18451.41113,	18455.15714,	18458.90323,	18462.64940,	18466.39564,	18470.14196,	18473.88837,	18477.63484,	18481.38140,	18485.12803,
18488.87475,	18492.62154,	18496.36840,	18500.11535,	18503.86237,	18507.60947,	18511.35665,	18515.10391,	18518.85124,	18522.59865,
18526.34614,	18530.09371,	18533.84136,	18537.58908,	18541.33688,	18545.08476,	18548.83271,	18552.58074,	18556.32885,	18560.07704,
18563.82531,	18567.57365,	18571.32207,	18575.07057,	18578.81915,	18582.56780,	18586.31653,	18590.06534,	18593.81422,	18597.56319,
18601.31223,	18605.06134,	18608.81054,	18612.55981,	18616.30916,	18620.05859,	18623.80809,	18627.55767,	18631.30733,	18635.05707,
18638.80688,	18642.55677,	18646.30674,	18650.05679,	18653.80691,	18657.55711,	18661.30739,	18665.05774,	18668.80817,	18672.55868,
18676.30927,	18680.05993,	18683.81067,	18687.56149,	18691.31238,	18695.06335,	18698.81440,	18702.56552,	18706.31673,	18710.06800,
18713.81936,	18717.57079,	18721.32230,	18725.07389,	18728.82555,	18732.57730,	18736.32911,	18740.08101,	18743.83298,	18747.58503,
18751.33715,	18755.08936,	18758.84163,	18762.59399,	18766.34642,	18770.09893,	18773.85152,	18777.60418,	18781.35692,	18785.10974,
18788.86263,	18792.61560,	18796.36865,	18800.12177,	18803.87497,	18807.62825,	18811.38160,	18815.13503,	18818.88854,	18822.64212,
18826.39578,	18830.14952,	18833.90333,	18837.65722,	18841.41118,	18845.16523,	18848.91934,	18852.67354,	18856.42781,	18860.18216,
18863.93658,	18867.69109,	18871.44566,	18875.20032,	18878.95505,	18882.70986,	18886.46474,	18890.21970,	18893.97473,	18897.72985,
18901.48503,	18905.24030,	18908.99564,	18912.75106,	18916.50655,	18920.26212,	18924.01777,	18927.77349,	18931.52929,	18935.28516,
18939.04112,	18942.79714,	18946.55325,	18950.30943,	18954.06568,	18957.82201,	18961.57842,	18965.33490,	18969.09146,	18972.84810,
18976.60481,	18980.36160,	18984.11847,	18987.87541,	18991.63242,	18995.38951,	18999.14668,	19002.90393,	19006.66125,	19010.41864,
19014.17611,	19017.93366,	19021.69129,	19025.44899,	19029.20676,	19032.96461,	19036.72254,	19040.48054,	19044.23862,	19047.99678,
19051.75501,	19055.51331,	19059.27169,	19063.03015,	19066.78869,	19070.54729,	19074.30598,	19078.06474,	19081.82358,	19085.58249,
19089.34148,	19093.10054,	19096.85968,	19100.61889,	19104.37818,	19108.13755,	19111.89699,	19115.65651,	19119.41610,	19123.17577,
19126.93551,	19130.69533,	19134.45522,	19138.21519,	19141.97524,	19145.73536,	19149.49555,	19153.25583,	19157.01617,	19160.77660,
19164.53709,	19168.29767,	19172.05832,	19175.81904,	19179.57984,	19183.34071,	19187.10166,	19190.86269,	19194.62379,	19198.38497,
19202.14622,	19205.90754,	19209.66894,	19213.43042,	19217.19197,	19220.95360,	19224.71530,	19228.47708,	19232.23893,	19236.00086,
19239.76286,	19243.52494,	19247.28710,	19251.04932,	19254.81163,	19258.57401,	19262.33646,	19266.09899,	19269.86159,	19273.62427,
19277.38702,	19281.14985,	19284.91275,	19288.67573,	19292.43879,	19296.20192,	19299.96512,	19303.72840,	19307.49175,	19311.25518,
19315.01868,	19318.78226,	19322.54591,	19326.30964,	19330.07344,	19333.83732,	19337.60127,	19341.36530,	19345.12940,	19348.89357,
19352.65782,	19356.42215,	19360.18655,	19363.95103,	19367.71558,	19371.48020,	19375.24490,	19379.00967,	19382.77452,	19386.53944,
19390.30444,	19394.06951,	19397.83466,	19401.59988,	19405.36518,	19409.13055,	19412.89599,	19416.66151,	19420.42711,	19424.19278,
19427.95852,	19431.72434,	19435.49023,	19439.25619,	19443.02223,	19446.78835,	19450.55454,	19454.32080,	19458.08714,	19461.85356,
19465.62004,	19469.38660,	19473.15324,	19476.91995,	19480.68673,	19484.45359,	19488.22053,	19491.98753,	19495.75462,	19499.52177,
19503.28900,	19507.05631,	19510.82368,	19514.59114,	19518.35866,	19522.12627,	19525.89394,	19529.66169,	19533.42951,	19537.19741,
19540.96538,	19544.73343,	19548.50155,	19552.26974,	19556.03801,	19559.80635,	19563.57477,	19567.34326,	19571.11182,	19574.88046,
19578.64917,	19582.41796,	19586.18682,	19589.95575,	19593.72476,	19597.49384,	19601.26300,	19605.03223,	19608.80153,	19612.57091,
19616.34036,	19620.10988,	19623.87948,	19627.64916,	19631.41890,	19635.18872,	19638.95862,	19642.72858,	19646.49863,	19650.26874,
19654.03893,	19657.80919,	19661.57953,	19665.34994,	19669.12042,	19672.89098,	19676.66161,	19680.43232,	19684.20310,	19687.97395,
19691.74487,	19695.51587,	19699.28695,	19703.05809,	19706.82931,	19710.60060,	19714.37197,	19718.14341,	19721.91493,	19725.68651,
19729.45817,	19733.22991,	19737.00172,	19740.77360,	19744.54555,	19748.31758,	19752.08968,	19755.86186,	19759.63411,	19763.40643,
19767.17882,	19770.95129,	19774.72383,	19778.49645,	19782.26914,	19786.04190,	19789.81473,	19793.58764,	19797.36062,	19801.13368,
19804.90681,	19808.68001,	19812.45328,	19816.22663,	19820.00005,	19823.77354,	19827.54711,	19831.32075,	19835.09446,	19838.86825,
19842.64211,	19846.41604,	19850.19005,	19853.96413,	19857.73828,	19861.51250,	19865.28680,	19869.06117,	19872.83562,	19876.61013,
19880.38472,	19884.15939,	19887.93412,	19891.70893,	19895.48381,	19899.25877,	19903.03379,	19906.80890,	19910.58407,	19914.35932,
19918.13463,	19921.91003,	19925.68549,	19929.46103,	19933.23664,	19937.01232,	19940.78808,	19944.56391,	19948.33981,	19952.11578,
19955.89183,	19959.66795,	19963.44414,	19967.22041,	19970.99675,	19974.77316,	19978.54964,	19982.32620,	19986.10282,	19989.87953,
19993.65630,	19997.43315,	20001.21006,	20004.98706,	20008.76412,	20012.54126,	20016.31847,	20020.09575,	20023.87310,	20027.65053,
20031.42803,	20035.20560,	20038.98324,	20042.76096,	20046.53875,	20050.31661,	20054.09455,	20057.87255,	20061.65063,	20065.42878,
20069.20701,	20072.98530,	20076.76367,	20080.54211,	20084.32062,	20088.09921,	20091.87787,	20095.65660,	20099.43540,	20103.21427,
20106.99322,	20110.77224,	20114.55133,	20118.33049,	20122.10973,	20125.88904,	20129.66842,	20133.44787,	20137.22739,	20141.00699,
20144.78666,	20148.56640,	20152.34621,	20156.12610,	20159.90605,	20163.68608,	20167.46619,	20171.24636,	20175.02660,	20178.80692,
20182.58731,	20186.36777,	20190.14830,	20193.92891,	20197.70959,	20201.49034,	20205.27116,	20209.05205,	20212.83302,	20216.61405,
20220.39516,	20224.17634,	20227.95760,	20231.73892,	20235.52032,	20239.30178,	20243.08332,	20246.86494,	20250.64662,	20254.42837,
20258.21020,	20261.99210,	20265.77407,	20269.55611,	20273.33823,	20277.12041,	20280.90267,	20284.68500,	20288.46740,	20292.24987,
20296.03242,	20299.81503,	20303.59772,	20307.38048,	20311.16331,	20314.94621,	20318.72919,	20322.51223,	20326.29535,	20330.07854,
20333.86180,	20337.64513,	20341.42854,	20345.21201,	20348.99556,	20352.77917,	20356.56286,	20360.34662,	20364.13046,	20367.91436,
20371.69833,	20375.48238,	20379.26650,	20383.05069,	20386.83495,	20390.61928,	20394.40368,	20398.18816,	20401.97270,	20405.75732,
20409.54201,	20413.32677,	20417.11160,	20420.89650,	20424.68148,	20428.46652,	20432.25164,	20436.03683,	20439.82208,	20443.60741,
20447.39282,	20451.17829,	20454.96383,	20458.74945,	20462.53513,	20466.32089,	20470.10672,	20473.89262,	20477.67859,	20481.46463,
20485.25074,	20489.03692,	20492.82318,	20496.60950,	20500.39590,	20504.18237,	20507.96890,	20511.75551,	20515.54219,	20519.32895,
20523.11577,	20526.90266,	20530.68963,	20534.47666,	20538.26377,	20542.05094,	20545.83819,	20549.62551,	20553.41290,	20557.20036,
20560.98789,	20564.77549,	20568.56317,	20572.35091,	20576.13873,	20579.92661,	20583.71457,	20587.50259,	20591.29069,	20595.07886,
20598.86710,	20602.65541,	20606.44379,	20610.23224,	20614.02076,	20617.80936,	20621.59802,	20625.38675,	20629.17556,	20632.96443,
20636.75338,	20640.54239,	20644.33148,	20648.12064,	20651.90987,	20655.69916,	20659.48853,	20663.27797,	20667.06748,	20670.85706,
20674.64672,	20678.43644,	20682.22623,	20686.01609,	20689.80603,	20693.59603,	20697.38610,	20701.17625,	20704.96646,	20708.75675,
20712.54710,	20716.33753,	20720.12802,	20723.91859,	20727.70923,	20731.49994,	20735.29071,	20739.08156,	20742.87248,	20746.66347,
20750.45453,	20754.24566,	20758.03685,	20761.82812,	20765.61946,	20769.41087,	20773.20235,	20776.99390,	20780.78552,	20784.57722,
20788.36898,	20792.16081,	20795.95271,	20799.74468,	20803.53672,	20807.32883,	20811.12101,	20814.91327,	20818.70559,	20822.49798,
20826.29044,	20830.08297,	20833.87557,	20837.66825,	20841.46099,	20845.25380,	20849.04668,	20852.83963,	20856.63265,	20860.42575,
20864.21891,	20868.01214,	20871.80544,	20875.59881,	20879.39225,	20883.18576,	20886.97934,	20890.77300,	20894.56672,	20898.36051,
20902.15437,	20905.94830,	20909.74230,	20913.53637,	20917.33051,	20921.12471,	20924.91899,	20928.71334,	20932.50776,	20936.30225,
20940.09681,	20943.89143,	20947.68613,	20951.48090,	20955.27573,	20959.07064,	20962.86562,	20966.66066,	20970.45578,	20974.25096,
20978.04621,	20981.84154,	20985.63693,	20989.43239,	20993.22793,	20997.02353,	21000.81920,	21004.61494,	21008.41075,	21012.20663,
21016.00258,	21019.79860,	21023.59469,	21027.39085,	21031.18707,	21034.98337,	21038.77974,	21042.57617,	21046.37268,	21050.16925,
21053.96590,	21057.76261,	21061.55939,	21065.35624,	21069.15316,	21072.95015,	21076.74721,	21080.54434,	21084.34154,	21088.13881,
21091.93615,	21095.73355,	21099.53103,	21103.32857,	21107.12619,	21110.92387,	21114.72162,	21118.51944,	21122.31733,	21126.11529,
21129.91332,	21133.71142,	21137.50959,	21141.30782,	21145.10613,	21148.90450,	21152.70294,	21156.50146,	21160.30004,	21164.09869,
21167.89741,	21171.69620,	21175.49506,	21179.29398,	21183.09298,	21186.89204,	21190.69118,	21194.49038,	21198.28965,	21202.08899,
21205.88840,	21209.68788,	21213.48743,	21217.28704,	21221.08673,	21224.88648,	21228.68630,	21232.48620,	21236.28616,	21240.08619,
21243.88628,	21247.68645,	21251.48669,	21255.28699,	21259.08737,	21262.88781,	21266.68832,	21270.48890,	21274.28955,	21278.09026,
21281.89105,	21285.69190,	21289.49283,	21293.29382,	21297.09488,	21300.89601,	21304.69721,	21308.49847,	21312.29981,	21316.10121,
21319.90268,	21323.70422,	21327.50583,	21331.30751,	21335.10926,	21338.91107,	21342.71296,	21346.51491,	21350.31693,	21354.11902,
21357.92118,	21361.72340,	21365.52570,	21369.32806,	21373.13049,	21376.93299,	21380.73556,	21384.53820,	21388.34090,	21392.14368,
21395.94652,	21399.74943,	21403.55241,	21407.35546,	21411.15857,	21414.96176,	21418.76501,	21422.56833,	21426.37172,	21430.17517,
21433.97870,	21437.78229,	21441.58596,	21445.38969,	21449.19348,	21452.99735,	21456.80129,	21460.60529,	21464.40936,	21468.21350,
21472.01771,	21475.82198,	21479.62633,	21483.43074,	21487.23522,	21491.03977,	21494.84438,	21498.64907,	21502.45382,	21506.25864,
21510.06353,	21513.86849,	21517.67351,	21521.47860,	21525.28377,	21529.08899,	21532.89429,	21536.69966,	21540.50509,	21544.31059,
21548.11616,	21551.92180,	21555.72750,	21559.53327,	21563.33911,	21567.14502,	21570.95100,	21574.75704,	21578.56315,	21582.36933,
21586.17558,	21589.98190,	21593.78828,	21597.59473,	21601.40125,	21605.20784,	21609.01449,	21612.82122,	21616.62801,	21620.43486,
21624.24179,	21628.04878,	21631.85585,	21635.66297,	21639.47017,	21643.27744,	21647.08477,	21650.89217,	21654.69963,	21658.50717,
21662.31477,	21666.12244,	21669.93018,	21673.73799,	21677.54586,	21681.35380,	21685.16181,	21688.96988,	21692.77803,	21696.58624,
21700.39452,	21704.20286,	21708.01128,	21711.81976,	21715.62831,	21719.43692,	21723.24561,	21727.05436,	21730.86317,	21734.67206,
21738.48101,	21742.29003,	21746.09912,	21749.90828,	21753.71750,	21757.52679,	21761.33615,	21765.14557,	21768.95507,	21772.76463,
21776.57425,	21780.38395,	21784.19371,	21788.00354,	21791.81343,	21795.62340,	21799.43343,	21803.24353,	21807.05369,	21810.86392,
21814.67422,	21818.48459,	21822.29503,	21826.10553,	21829.91610,	21833.72673,	21837.53743,	21841.34820,	21845.15904,	21848.96995,
21852.78092,	21856.59196,	21860.40306,	21864.21423,	21868.02547,	21871.83678,	21875.64815,	21879.45960,	21883.27110,	21887.08268,
21890.89432,	21894.70603,	21898.51781,	21902.32965,	21906.14156,	21909.95354,	21913.76558,	21917.57769,	21921.38987,	21925.20211,
21929.01442,	21932.82680,	21936.63925,	21940.45176,	21944.26434,	21948.07699,	21951.88970,	21955.70248,	21959.51532,	21963.32824,
21967.14122,	21970.95427,	21974.76738,	21978.58056,	21982.39381,	21986.20712,	21990.02050,	21993.83395,	21997.64746,	22001.46104,
22005.27469,	22009.08841,	22012.90219,	22016.71604,	22020.52995,	22024.34393,	22028.15798,	22031.97209,	22035.78627,	22039.60052,
22043.41484,	22047.22922,	22051.04366,	22054.85818,	22058.67276,	22062.48741,	22066.30212,	22070.11690,	22073.93175,	22077.74666,
22081.56164,	22085.37668,	22089.19180,	22093.00698,	22096.82222,	22100.63753,	22104.45291,	22108.26836,	22112.08387,	22115.89945,
22119.71509,	22123.53080,	22127.34658,	22131.16242,	22134.97833,	22138.79431,	22142.61035,	22146.42646,	22150.24263,	22154.05887,
22157.87518,	22161.69156,	22165.50800,	22169.32450,	22173.14108,	22176.95771,	22180.77442,	22184.59119,	22188.40803,	22192.22493,
22196.04190,	22199.85894,	22203.67604,	22207.49321,	22211.31044,	22215.12775,	22218.94511,	22222.76255,	22226.58004,	22230.39761,
22234.21524,	22238.03294,	22241.85070,	22245.66853,	22249.48643,	22253.30439,	22257.12242,	22260.94051,	22264.75867,	22268.57690,
22272.39519,	22276.21355,	22280.03197,	22283.85046,	22287.66902,	22291.48764,	22295.30633,	22299.12508,	22302.94390,	22306.76278,
22310.58174,	22314.40075,	22318.21984,	22322.03899,	22325.85820,	22329.67748,	22333.49683,	22337.31624,	22341.13572,	22344.95526,
22348.77487,	22352.59455,	22356.41429,	22360.23410,	22364.05397,	22367.87391,	22371.69391,	22375.51398,	22379.33412,	22383.15432,
22386.97459,	22390.79492,	22394.61532,	22398.43578,	22402.25631,	22406.07691,	22409.89757,	22413.71829,	22417.53909,	22421.35994,
22425.18087,	22429.00186,	22432.82291,	22436.64403,	22440.46522,	22444.28647,	22448.10779,	22451.92917,	22455.75062,	22459.57213,
22463.39371,	22467.21535,	22471.03706,	22474.85884,	22478.68068,	22482.50259,	22486.32456,	22490.14660,	22493.96870,	22497.79087,
22501.61310,	22505.43540,	22509.25776,	22513.08019,	22516.90269,	22520.72525,	22524.54787,	22528.37056,	22532.19332,	22536.01614,
22539.83903,	22543.66198,	22547.48500,	22551.30808,	22555.13123,	22558.95444,	22562.77772,	22566.60107,	22570.42448,	22574.24795,
22578.07149,	22581.89509,	22585.71876,	22589.54250,	22593.36630,	22597.19016,	22601.01409,	22604.83809,	22608.66215,	22612.48628,
22616.31047,	22620.13472,	22623.95904,	22627.78343,	22631.60788,	22635.43240,	22639.25698,	22643.08163,	22646.90634,	22650.73111,
22654.55596,	22658.38086,	22662.20583,	22666.03087,	22669.85597,	22673.68114,	22677.50637,	22681.33167,	22685.15703,	22688.98245,
22692.80794,	22696.63350,	22700.45912,	22704.28481,	22708.11056,	22711.93637,	22715.76225,	22719.58820,	22723.41421,	22727.24028,
22731.06642,	22734.89263,	22738.71890,	22742.54523,	22746.37163,	22750.19809,	22754.02462,	22757.85121,	22761.67787,	22765.50459,
22769.33138,	22773.15823,	22776.98515,	22780.81213,	22784.63918,	22788.46629,	22792.29346,	22796.12070,	22799.94801,	22803.77538,
22807.60281,	22811.43031,	22815.25787,	22819.08550,	22822.91319,	22826.74095,	22830.56877,	22834.39666,	22838.22461,	22842.05262,
22845.88070,	22849.70885,	22853.53705,	22857.36533,	22861.19366,	22865.02207,	22868.85053,	22872.67906,	22876.50766,	22880.33632,
22884.16504,	22887.99383,	22891.82269,	22895.65160,	22899.48059,	22903.30963,	22907.13874,	22910.96792,	22914.79716,	22918.62646,
22922.45583,	22926.28526,	22930.11476,	22933.94432,	22937.77394,	22941.60363,	22945.43339,	22949.26321,	22953.09309,	22956.92304,
22960.75305,	22964.58312,	22968.41326,	22972.24346,	22976.07373,	22979.90406,	22983.73446,	22987.56492,	22991.39545,	22995.22603,
22999.05669,	23002.88740,	23006.71818,	23010.54903,	23014.37994,	23018.21091,	23022.04195,	23025.87305,	23029.70422,	23033.53545,
23037.36674,	23041.19810,	23045.02952,	23048.86101,	23052.69256,	23056.52417,	23060.35585,	23064.18759,	23068.01940,	23071.85127,
23075.68320,	23079.51520,	23083.34726,	23087.17938,	23091.01157,	23094.84383,	23098.67614,	23102.50853,	23106.34097,	23110.17348,
23114.00605,	23117.83869,	23121.67139,	23125.50415,	23129.33698,	23133.16987,	23137.00283,	23140.83585,	23144.66893,	23148.50208,
23152.33529,	23156.16856,	23160.00190,	23163.83531,	23167.66877,	23171.50230,	23175.33589,	23179.16955,	23183.00327,	23186.83706,
23190.67090,	23194.50482,	23198.33879,	23202.17283,	23206.00693,	23209.84110,	23213.67533,	23217.50962,	23221.34398,	23225.17840,
23229.01288,	23232.84743,	23236.68204,	23240.51672,	23244.35146,	23248.18626,	23252.02113,	23255.85605,	23259.69105,	23263.52610,
23267.36122,	23271.19641,	23275.03165,	23278.86696,	23282.70234,	23286.53777,	23290.37327,	23294.20884,	23298.04446,	23301.88015,
23305.71591,	23309.55173,	23313.38761,	23317.22355,	23321.05956,	23324.89563,	23328.73176,	23332.56796,	23336.40422,	23340.24055,
23344.07693,	23347.91338,	23351.74990,	23355.58647,	23359.42312,	23363.25982,	23367.09659,	23370.93342,	23374.77031,	23378.60727,
23382.44429,	23386.28137,	23390.11852,	23393.95573,	23397.79300,	23401.63033,	23405.46773,	23409.30520,	23413.14272,	23416.98031,
23420.81796,	23424.65568,	23428.49345,	23432.33129,	23436.16920,	23440.00716,	23443.84519,	23447.68329,	23451.52144,	23455.35966,
23459.19795,	23463.03629,	23466.87470,	23470.71317,	23474.55170,	23478.39030,	23482.22896,	23486.06769,	23489.90647,	23493.74532,
23497.58423,	23501.42321,	23505.26225,	23509.10135,	23512.94051,	23516.77974,	23520.61903,	23524.45838,	23528.29779,	23532.13727,
23535.97681,	23539.81642,	23543.65608,	23547.49581,	23551.33560,	23555.17546,	23559.01538,	23562.85536,	23566.69540,	23570.53551,
23574.37568,	23578.21591,	23582.05620,	23585.89656,	23589.73698,	23593.57746,	23597.41801,	23601.25861,	23605.09928,	23608.94002,
23612.78081,	23616.62167,	23620.46259,	23624.30358,	23628.14462,	23631.98573,	23635.82690,	23639.66814,	23643.50944,	23647.35080,
23651.19222,	23655.03370,	23658.87525,	23662.71686,	23666.55853,	23670.40027,	23674.24206,	23678.08392,	23681.92585,	23685.76783,
23689.60988,	23693.45199,	23697.29416,	23701.13639,	23704.97869,	23708.82105,	23712.66347,	23716.50596,	23720.34850,	23724.19111,
23728.03379,	23731.87652,	23735.71932,	23739.56217,	23743.40510,	23747.24808,	23751.09112,	23754.93423,	23758.77740,	23762.62064,
23766.46393,	23770.30729,	23774.15071,	23777.99419,	23781.83773,	23785.68134,	23789.52501,	23793.36874,	23797.21253,	23801.05639,
23804.90031,	23808.74429,	23812.58833,	23816.43243,	23820.27660,	23824.12083,	23827.96512,	23831.80947,	23835.65389,	23839.49836,
23843.34290,	23847.18750,	23851.03217,	23854.87689,	23858.72168,	23862.56653,	23866.41144,	23870.25642,	23874.10145,	23877.94655,
23881.79171,	23885.63693,	23889.48222,	23893.32756,	23897.17297,	23901.01844,	23904.86397,	23908.70957,	23912.55522,	23916.40094,
23920.24672,	23924.09256,	23927.93847,	23931.78443,	23935.63046,	23939.47655,	23943.32270,	23947.16892,	23951.01519,	23954.86153,
23958.70793,	23962.55439,	23966.40091,	23970.24749,	23974.09414,	23977.94085,	23981.78762,	23985.63445,	23989.48134,	23993.32830,
23997.17532,	24001.02240,	24004.86954,	24008.71674,	24012.56400,	24016.41133,	24020.25872,	24024.10617,	24027.95368,	24031.80125,
24035.64888,	24039.49658,	24043.34434,	24047.19216,	24051.04004,	24054.88798,	24058.73598,	24062.58405,	24066.43218,	24070.28037,
24074.12862,	24077.97693,	24081.82530,	24085.67374,	24089.52224,	24093.37079,	24097.21942,	24101.06810,	24104.91684,	24108.76564,
24112.61451,	24116.46344,	24120.31243,	24124.16148,	24128.01059,	24131.85976,	24135.70900,	24139.55830,	24143.40765,	24147.25707,
24151.10655,	24154.95610,	24158.80570,	24162.65537,	24166.50509,	24170.35488,	24174.20473,	24178.05464,	24181.90461,	24185.75464,
24189.60474,	24193.45489,	24197.30511,	24201.15539,	24205.00573,	24208.85613,	24212.70659,	24216.55712,	24220.40770,	24224.25835,
24228.10906,	24231.95983,	24235.81066,	24239.66155,	24243.51250,	24247.36351,	24251.21459,	24255.06572,	24258.91692,	24262.76818,
24266.61950,	24270.47088,	24274.32232,	24278.17382,	24282.02539,	24285.87701,	24289.72870,	24293.58045,	24297.43226,	24301.28412,
24305.13606,	24308.98805,	24312.84010,	24316.69221,	24320.54439,	24324.39662,	24328.24892,	24332.10128,	24335.95370,	24339.80618,
24343.65872,	24347.51132,	24351.36398,	24355.21671,	24359.06949,	24362.92234,	24366.77525,	24370.62821,	24374.48124,	24378.33433,
24382.18748,	24386.04069,	24389.89397,	24393.74730,	24397.60069,	24401.45415,	24405.30766,	24409.16124,	24413.01488,	24416.86858,
24420.72233,	24424.57615,	24428.43003,	24432.28398,	24436.13798,	24439.99204,	24443.84617,	24447.70035,	24451.55460,	24455.40890,
24459.26327,	24463.11770,	24466.97218,	24470.82673,	24474.68134,	24478.53601,	24482.39074,	24486.24554,	24490.10039,	24493.95530,
24497.81027,	24501.66531,	24505.52040,	24509.37556,	24513.23078,	24517.08605,	24520.94139,	24524.79679,	24528.65225,	24532.50777,
24536.36335,	24540.21899,	24544.07469,	24547.93045,	24551.78627,	24555.64215,	24559.49809,	24563.35410,	24567.21016,	24571.06629,
24574.92247,	24578.77872,	24582.63502,	24586.49139,	24590.34782,	24594.20430,	24598.06085,	24601.91746,	24605.77413,	24609.63086,
24613.48765,	24617.34450,	24621.20141,	24625.05838,	24628.91541,	24632.77250,	24636.62965,	24640.48686,	24644.34413,	24648.20147,
24652.05886,	24655.91631,	24659.77383,	24663.63140,	24667.48903,	24671.34673,	24675.20448,	24679.06230,	24682.92017,	24686.77811,
24690.63610,	24694.49416,	24698.35227,	24702.21045,	24706.06869,	24709.92698,	24713.78534,	24717.64376,	24721.50223,	24725.36077,
24729.21937,	24733.07803,	24736.93674,	24740.79552,	24744.65436,	24748.51326,	24752.37221,	24756.23123,	24760.09031,	24763.94945,
24767.80865,	24771.66791,	24775.52722,	24779.38660,	24783.24604,	24787.10554,	24790.96510,	24794.82472,	24798.68440,	24802.54413,
24806.40393,	24810.26379,	24814.12371,	24817.98369,	24821.84373,	24825.70383,	24829.56398,	24833.42420,	24837.28448,	24841.14482,
24845.00522,	24848.86567,	24852.72619,	24856.58677,	24860.44741,	24864.30810,	24868.16886,	24872.02968,	24875.89055,	24879.75149,
24883.61249,	24887.47354,	24891.33466,	24895.19584,	24899.05707,	24902.91837,	24906.77972,	24910.64114,	24914.50261,	24918.36415,
24922.22574,	24926.08739,	24929.94911,	24933.81088,	24937.67271,	24941.53461,	24945.39656,	24949.25857,	24953.12064,	24956.98277,
24960.84496,	24964.70722,	24968.56953,	24972.43190,	24976.29433,	24980.15681,	24984.01936,	24987.88197,	24991.74464,	24995.60737,
24999.47015,	25003.33300,	25007.19591,	25011.05887,	25014.92190,	25018.78498,	25022.64813,	25026.51133,	25030.37459,	25034.23792,
25038.10130,	25041.96474,	25045.82824,	25049.69180,	25053.55542,	25057.41910,	25061.28284,	25065.14664,	25069.01050,	25072.87442,
25076.73839,	25080.60243,	25084.46652,	25088.33068,	25092.19489,	25096.05917,	25099.92350,	25103.78789,	25107.65235,	25111.51686,
25115.38143,	25119.24606,	25123.11075,	25126.97549,	25130.84030,	25134.70517,	25138.57009,	25142.43508,	25146.30012,	25150.16523,
25154.03039,	25157.89561,	25161.76090,	25165.62624,	25169.49164,	25173.35710,	25177.22261,	25181.08819,	25184.95383,	25188.81953,
25192.68528,	25196.55110,	25200.41697,	25204.28290,	25208.14889,	25212.01494,	25215.88105,	25219.74722,	25223.61345,	25227.47974,
25231.34609,	25235.21249,	25239.07896,	25242.94548,	25246.81206,	25250.67870,	25254.54540,	25258.41216,	25262.27898,	25266.14586,
25270.01280,	25273.87979,	25277.74685,	25281.61396,	25285.48113,	25289.34837,	25293.21566,	25297.08301,	25300.95041,	25304.81788,
25308.68541,	25312.55299,	25316.42064,	25320.28834,	25324.15610,	25328.02392,	25331.89180,	25335.75974,	25339.62774,	25343.49580,
25347.36391,	25351.23209,	25355.10032,	25358.96861,	25362.83696,	25366.70537,	25370.57384,	25374.44237,	25378.31095,	25382.17960,
25386.04830,	25389.91706,	25393.78588,	25397.65476,	25401.52370,	25405.39270,	25409.26175,	25413.13087,	25417.00004,	25420.86927,
25424.73856,	25428.60791,	25432.47732,	25436.34678,	25440.21631,	25444.08589,	25447.95554,	25451.82524,	25455.69500,	25459.56481,
25463.43469,	25467.30463,	25471.17462,	25475.04467,	25478.91478,	25482.78495,	25486.65518,	25490.52547,	25494.39581,	25498.26622,
25502.13668,	25506.00720,	25509.87778,	25513.74842,	25517.61912,	25521.48987,	25525.36068,	25529.23156,	25533.10249,	25536.97347,
25540.84452,	25544.71563,	25548.58679,	25552.45801,	25556.32930,	25560.20063,	25564.07203,	25567.94349,	25571.81500,	25575.68658,
25579.55821,	25583.42990,	25587.30165,	25591.17345,	25595.04532,	25598.91724,	25602.78922,	25606.66126,	25610.53336,	25614.40551,
25618.27773,	25622.15000,	25626.02233,	25629.89472,	25633.76717,	25637.63968,	25641.51224,	25645.38486,	25649.25754,	25653.13028,
25657.00308,	25660.87593,	25664.74885,	25668.62182,	25672.49485,	25676.36794,	25680.24108,	25684.11429,	25687.98755,	25691.86087,
25695.73425,	25699.60769,	25703.48118,	25707.35473,	25711.22835,	25715.10201,	25718.97574,	25722.84953,	25726.72337,	25730.59727,
25734.47123,	25738.34525,	25742.21933,	25746.09346,	25749.96765,	25753.84190,	25757.71621,	25761.59058,	25765.46500,	25769.33948,
25773.21402,	25777.08862,	25780.96327,	25784.83799,	25788.71276,	25792.58759,	25796.46248,	25800.33742,	25804.21243,	25808.08749,
25811.96261,	25815.83778,	25819.71302,	25823.58831,	25827.46366,	25831.33907,	25835.21454,	25839.09006,	25842.96564,	25846.84128,
25850.71698,	25854.59274,	25858.46855,	25862.34442,	25866.22035,	25870.09634,	25873.97238,	25877.84848,	25881.72464,	25885.60086,
25889.47714,	25893.35347,	25897.22986,	25901.10631,	25904.98282,	25908.85938,	25912.73600,	25916.61268,	25920.48942,	25924.36621,
25928.24307,	25932.11998,	25935.99695,	25939.87397,	25943.75105,	25947.62819,	25951.50539,	25955.38265,	25959.25996,	25963.13733,
25967.01476,	25970.89225,	25974.76979,	25978.64740,	25982.52506,	25986.40277,	25990.28055,	25994.15838,	25998.03627,	26001.91421,
26005.79222,	26009.67028,	26013.54840,	26017.42658,	26021.30481,	26025.18310,	26029.06145,	26032.93986,	26036.81832,	26040.69685,
26044.57543,	26048.45406,	26052.33276,	26056.21151,	26060.09032,	26063.96918,	26067.84811,	26071.72709,	26075.60613,	26079.48522,
26083.36438,	26087.24359,	26091.12285,	26095.00218,	26098.88156,	26102.76100,	26106.64050,	26110.52005,	26114.39967,	26118.27934,
26122.15906,	26126.03885,	26129.91869,	26133.79858,	26137.67854,	26141.55855,	26145.43862,	26149.31875,	26153.19894,	26157.07918,
26160.95948,	26164.83983,	26168.72025,	26172.60072,	26176.48124,	26180.36183,	26184.24247,	26188.12317,	26192.00393,	26195.88474,
26199.76561,	26203.64654,	26207.52752,	26211.40857,	26215.28967,	26219.17082,	26223.05204,	26226.93331,	26230.81463,	26234.69602,
26238.57746,	26242.45896,	26246.34051,	26250.22213,	26254.10380,	26257.98552,	26261.86731,	26265.74915,	26269.63105,	26273.51300,
26277.39501,	26281.27708,	26285.15921,	26289.04139,	26292.92363,	26296.80593,	26300.68828,	26304.57069,	26308.45316,	26312.33568,
26316.21827,	26320.10090,	26323.98360,	26327.86635,	26331.74916,	26335.63203,	26339.51495,	26343.39793,	26347.28097,	26351.16406,
26355.04721,	26358.93042,	26362.81368,	26366.69700,	26370.58038,	26374.46381,	26378.34730,	26382.23085,	26386.11446,	26389.99812,
26393.88184,	26397.76561,	26401.64944,	26405.53333,	26409.41728,	26413.30128,	26417.18534,	26421.06945,	26424.95362,	26428.83785,
26432.72214,	26436.60648,	26440.49088,	26444.37533,	26448.25985,	26452.14442,	26456.02904,	26459.91372,	26463.79846,	26467.68326,
26471.56811,	26475.45302,	26479.33798,	26483.22301,	26487.10808,	26490.99322,	26494.87841,	26498.76366,	26502.64896,	26506.53432,
26510.41974,	26514.30522,	26518.19075,	26522.07633,	26525.96198,	26529.84768,	26533.73344,	26537.61925,	26541.50512,	26545.39105,
26549.27703,	26553.16307,	26557.04916,	26560.93532,	26564.82152,	26568.70779,	26572.59411,	26576.48049,	26580.36692,	26584.25341,
26588.13996,	26592.02656,	26595.91322,	26599.79994,	26603.68671,	26607.57354,	26611.46043,	26615.34737,	26619.23437,	26623.12142,
26627.00853,	26630.89570,	26634.78292,	26638.67020,	26642.55754,	26646.44493,	26650.33238,	26654.21988,	26658.10744,	26661.99506,
26665.88274,	26669.77046,	26673.65825,	26677.54609,	26681.43399,	26685.32195,	26689.20996,	26693.09802,	26696.98615,	26700.87433,
26704.76256,	26708.65085,	26712.53920,	26716.42761,	26720.31607,	26724.20458,	26728.09316,	26731.98179,	26735.87047,	26739.75921,
26743.64801,	26747.53686,	26751.42577,	26755.31474,	26759.20376,	26763.09283,	26766.98197,	26770.87116,	26774.76040,	26778.64971,
26782.53906,	26786.42848,	26790.31795,	26794.20747,	26798.09705,	26801.98669,	26805.87639,	26809.76614,	26813.65594,	26817.54580,
26821.43572,	26825.32569,	26829.21572,	26833.10581,	26836.99595,	26840.88615,	26844.77640,	26848.66671,	26852.55708,	26856.44750,
26860.33797,	26864.22851,	26868.11910,	26872.00974,	26875.90044,	26879.79120,	26883.68201,	26887.57288,	26891.46380,	26895.35478,
26899.24582,	26903.13691,	26907.02805,	26910.91926,	26914.81051,	26918.70183,	26922.59320,	26926.48463,	26930.37611,	26934.26764,
26938.15924,	26942.05089,	26945.94259,	26949.83435,	26953.72617,	26957.61804,	26961.50997,	26965.40195,	26969.29399,	26973.18608,
26977.07823,	26980.97044,	26984.86270,	26988.75502,	26992.64739,	26996.53982,	27000.43230,	27004.32484,	27008.21744,	27012.11009,
27016.00280,	27019.89556,	27023.78838,	27027.68125,	27031.57418,	27035.46716,	27039.36020,	27043.25330,	27047.14645,	27051.03966,
27054.93292,	27058.82624,	27062.71961,	27066.61304,	27070.50652,	27074.40006,	27078.29366,	27082.18731,	27086.08102,	27089.97478,
27093.86860,	27097.76247,	27101.65640,	27105.55038,	27109.44442,	27113.33851,	27117.23266,	27121.12687,	27125.02113,	27128.91545,
27132.80982,	27136.70424,	27140.59873,	27144.49326,	27148.38786,	27152.28251,	27156.17721,	27160.07197,	27163.96678,	27167.86165,
27171.75658,	27175.65156,	27179.54659,	27183.44168,	27187.33683,	27191.23203,	27195.12729,	27199.02260,	27202.91797,	27206.81339,
27210.70887,	27214.60440,	27218.49999,	27222.39563,	27226.29133,	27230.18709,	27234.08289,	27237.97876,	27241.87468,	27245.77065,
27249.66668,	27253.56277,	27257.45891,	27261.35510,	27265.25135,	27269.14766,	27273.04402,	27276.94044,	27280.83691,	27284.73343,
27288.63002,	27292.52665,	27296.42334,	27300.32009,	27304.21689,	27308.11375,	27312.01066,	27315.90763,	27319.80465,	27323.70173,
27327.59886,	27331.49605,	27335.39329,	27339.29058,	27343.18794,	27347.08534,	27350.98281,	27354.88032,	27358.77790,	27362.67552,
27366.57320,	27370.47094,	27374.36873,	27378.26658,	27382.16448,	27386.06244,	27389.96045,	27393.85852,	27397.75664,	27401.65482,
27405.55305,	27409.45133,	27413.34967,	27417.24807,	27421.14652,	27425.04503,	27428.94359,	27432.84220,	27436.74087,	27440.63960,
27444.53838,	27448.43721,	27452.33610,	27456.23505,	27460.13405,	27464.03310,	27467.93221,	27471.83137,	27475.73059,	27479.62987,
27483.52919,	27487.42858,	27491.32801,	27495.22751,	27499.12705,	27503.02665,	27506.92631,	27510.82602,	27514.72579,	27518.62561,
27522.52548,	27526.42541,	27530.32540,	27534.22544,	27538.12553,	27542.02568,	27545.92588,	27549.82614,	27553.72645,	27557.62682,
27561.52724,	27565.42772,	27569.32825,	27573.22883,	27577.12947,	27581.03017,	27584.93092,	27588.83172,	27592.73258,	27596.63349,
27600.53446,	27604.43548,	27608.33656,	27612.23769,	27616.13888,	27620.04012,	27623.94141,	27627.84276,	27631.74417,	27635.64562,
27639.54714,	27643.44870,	27647.35033,	27651.25200,	27655.15373,	27659.05552,	27662.95736,	27666.85925,	27670.76120,	27674.66320,
27678.56526,	27682.46737,	27686.36954,	27690.27176,	27694.17403,	27698.07636,	27701.97875,	27705.88118,	27709.78368,	27713.68622,
27717.58883,	27721.49148,	27725.39419,	27729.29695,	27733.19977,	27737.10265,	27741.00557,	27744.90855,	27748.81159,	27752.71468,
27756.61782,	27760.52102,	27764.42428,	27768.32758,	27772.23094,	27776.13436,	27780.03783,	27783.94135,	27787.84493,	27791.74856,
27795.65225,	27799.55599,	27803.45979,	27807.36364,	27811.26754,	27815.17150,	27819.07551,	27822.97958,	27826.88370,	27830.78787,
27834.69210,	27838.59638,	27842.50072,	27846.40511,	27850.30955,	27854.21405,	27858.11861,	27862.02321,	27865.92788,	27869.83259,
27873.73736,	27877.64218,	27881.54706,	27885.45199,	27889.35698,	27893.26202,	27897.16711,	27901.07226,	27904.97746,	27908.88272,
27912.78803,	27916.69339,	27920.59881,	27924.50428,	27928.40981,	27932.31539,	27936.22102,	27940.12671,	27944.03245,	27947.93825,
27951.84410,	27955.75000,	27959.65596,	27963.56197,	27967.46804,	27971.37416,	27975.28033,	27979.18656,	27983.09284,	27986.99917,
27990.90556,	27994.81201,	27998.71850,	28002.62505,	28006.53166,	28010.43832,	28014.34503,	28018.25179,	28022.15861,	28026.06549,
28029.97241,	28033.87940,	28037.78643,	28041.69352,	28045.60066,	28049.50786,	28053.41511,	28057.32241,	28061.22977,	28065.13718,
28069.04465,	28072.95217,	28076.85974,	28080.76736,	28084.67504,	28088.58278,	28092.49057,	28096.39841,	28100.30630,	28104.21425,
28108.12225,	28112.03031,	28115.93842,	28119.84658,	28123.75480,	28127.66307,	28131.57139,	28135.47977,	28139.38820,	28143.29669,
28147.20523,	28151.11382,	28155.02246,	28158.93116,	28162.83992,	28166.74872,	28170.65758,	28174.56650,	28178.47546,	28182.38448,
28186.29356,	28190.20269,	28194.11187,	28198.02110,	28201.93039,	28205.83973,	28209.74913,	28213.65858,	28217.56808,	28221.47764,
28225.38725,	28229.29691,	28233.20663,	28237.11640,	28241.02622,	28244.93610,	28248.84603,	28252.75601,	28256.66605,	28260.57614,
28264.48628,	28268.39648,	28272.30673,	28276.21703,	28280.12739,	28284.03780,	28287.94827,	28291.85878,	28295.76936,	28299.67998,
28303.59066,	28307.50139,	28311.41217,	28315.32301,	28319.23390,	28323.14485,	28327.05584,	28330.96689,	28334.87800,	28338.78916,
28342.70037,	28346.61163,	28350.52295,	28354.43432,	28358.34574,	28362.25722,	28366.16875,	28370.08034,	28373.99197,	28377.90366,
28381.81541,	28385.72720,	28389.63905,	28393.55096,	28397.46291,	28401.37492,	28405.28698,	28409.19910,	28413.11127,	28417.02349,
28420.93577,	28424.84809,	28428.76048,	28432.67291,	28436.58540,	28440.49794,	28444.41053,	28448.32318,	28452.23588,	28456.14863,
28460.06144,	28463.97430,	28467.88721,	28471.80018,	28475.71320,	28479.62627,	28483.53939,	28487.45257,	28491.36580,	28495.27908,
28499.19242,	28503.10581,	28507.01925,	28510.93275,	28514.84630,	28518.75990,	28522.67356,	28526.58726,	28530.50103,	28534.41484,
28538.32871,	28542.24263,	28546.15660,	28550.07062,	28553.98470,	28557.89883,	28561.81302,	28565.72726,	28569.64155,	28573.55589,
28577.47029,	28581.38473,	28585.29924,	28589.21379,	28593.12840,	28597.04306,	28600.95777,	28604.87254,	28608.78736,	28612.70223,
28616.61715,	28620.53213,	28624.44716,	28628.36224,	28632.27738,	28636.19257,	28640.10781,	28644.02311,	28647.93845,	28651.85385,
28655.76930,	28659.68481,	28663.60037,	28667.51598,	28671.43164,	28675.34736,	28679.26313,	28683.17895,	28687.09482,	28691.01075,
28694.92673,	28698.84276,	28702.75885,	28706.67499,	28710.59118,	28714.50742,	28718.42372,	28722.34007,	28726.25647,	28730.17292,
28734.08943,	28738.00599,	28741.92260,	28745.83926,	28749.75598,	28753.67275,	28757.58957,	28761.50645,	28765.42337,	28769.34035,
28773.25739,	28777.17447,	28781.09161,	28785.00880,	28788.92604,	28792.84334,	28796.76069,	28800.67809,	28804.59554,	28808.51305,
28812.43060,	28816.34821,	28820.26588,	28824.18359,	28828.10136,	28832.01918,	28835.93705,	28839.85498,	28843.77296,	28847.69099,
28851.60907,	28855.52721,	28859.44539,	28863.36363,	28867.28193,	28871.20027,	28875.11867,	28879.03712,	28882.95562,	28886.87417,
28890.79278,	28894.71144,	28898.63015,	28902.54892,	28906.46773,	28910.38660,	28914.30552,	28918.22450,	28922.14352,	28926.06260,
28929.98173,	28933.90091,	28937.82015,	28941.73944,	28945.65878,	28949.57817,	28953.49761,	28957.41711,	28961.33666,	28965.25626,
28969.17591,	28973.09562,	28977.01537,	28980.93518,	28984.85505,	28988.77496,	28992.69493,	28996.61495,	29000.53502,	29004.45514,
29008.37532,	29012.29554,	29016.21582,	29020.13616,	29024.05654,	29027.97698,	29031.89747,	29035.81801,	29039.73860,	29043.65924,
29047.57994,	29051.50069,	29055.42149,	29059.34235,	29063.26325,	29067.18421,	29071.10522,	29075.02628,	29078.94739,	29082.86856,
29086.78978,	29090.71105,	29094.63237,	29098.55375,	29102.47517,	29106.39665,	29110.31818,	29114.23976,	29118.16140,	29122.08308,
29126.00482,	29129.92661,	29133.84846,	29137.77035,	29141.69230,	29145.61429,	29149.53635,	29153.45845,	29157.38060,	29161.30281,
29165.22507,	29169.14738,	29173.06974,	29176.99215,	29180.91462,	29184.83714,	29188.75971,	29192.68233,	29196.60500,	29200.52773,
29204.45050,	29208.37333,	29212.29621,	29216.21915,	29220.14213,	29224.06517,	29227.98826,	29231.91140,	29235.83459,	29239.75783,
29243.68113,	29247.60448,	29251.52788,	29255.45133,	29259.37483,	29263.29839,	29267.22199,	29271.14565,	29275.06936,	29278.99312,
29282.91694,	29286.84080,	29290.76472,	29294.68869,	29298.61271,	29302.53678,	29306.46091,	29310.38508,	29314.30931,	29318.23359,
29322.15792,	29326.08230,	29330.00674,	29333.93122,	29337.85576,	29341.78035,	29345.70499,	29349.62968,	29353.55443,	29357.47922,
29361.40407,	29365.32897,	29369.25392,	29373.17892,	29377.10398,	29381.02908,	29384.95424,	29388.87945,	29392.80471,	29396.73002,
29400.65539,	29404.58080,	29408.50627,	29412.43179,	29416.35736,	29420.28298,	29424.20865,	29428.13438,	29432.06015,	29435.98598,
29439.91186,	29443.83779,	29447.76377,	29451.68981,	29455.61589,	29459.54203,	29463.46821,	29467.39445,	29471.32075,	29475.24709,
29479.17348,	29483.09993,	29487.02642,	29490.95297,	29494.87957,	29498.80622,	29502.73293,	29506.65968,	29510.58648,	29514.51334,
29518.44025,	29522.36721,	29526.29422,	29530.22128,	29534.14840,	29538.07556,	29542.00278,	29545.93004,	29549.85736,	29553.78473,
29557.71216,	29561.63963,	29565.56715,	29569.49473,	29573.42236,	29577.35003,	29581.27776,	29585.20554,	29589.13338,	29593.06126,
29596.98919,	29600.91718,	29604.84522,	29608.77331,	29612.70145,	29616.62964,	29620.55788,	29624.48617,	29628.41452,	29632.34291,
29636.27136,	29640.19986,	29644.12841,	29648.05701,	29651.98566,	29655.91436,	29659.84312,	29663.77192,	29667.70078,	29671.62969,
29675.55865,	29679.48766,	29683.41672,	29687.34583,	29691.27499,	29695.20421,	29699.13347,	29703.06279,	29706.99216,	29710.92158,
29714.85105,	29718.78057,	29722.71014,	29726.63976,	29730.56944,	29734.49916,	29738.42894,	29742.35877,	29746.28864,	29750.21857,
29754.14855,	29758.07859,	29762.00867,	29765.93880,	29769.86899,	29773.79922,	29777.72951,	29781.65985,	29785.59024,	29789.52068,
29793.45117,	29797.38171,	29801.31230,	29805.24294,	29809.17364,	29813.10438,	29817.03518,	29820.96603,	29824.89692,	29828.82787,
29832.75887,	29836.68992,	29840.62103,	29844.55218,	29848.48338,	29852.41464,	29856.34594,	29860.27730,	29864.20871,	29868.14016,
29872.07167,	29876.00323,	29879.93484,	29883.86650,	29887.79822,	29891.72998,	29895.66179,	29899.59366,	29903.52557,	29907.45754,
29911.38955,	29915.32162,	29919.25374,	29923.18591,	29927.11813,	29931.05040,	29934.98272,	29938.91509,	29942.84752,	29946.77999,
29950.71252,	29954.64509,	29958.57772,	29962.51039,	29966.44312,	29970.37590,	29974.30873,	29978.24161,	29982.17454,	29986.10752,
29990.04055,	29993.97363,	29997.90677,	30001.83995,	30005.77318,	30009.70647,	30013.63980,	30017.57319,	30021.50663,	30025.44011,
30029.37365,	30033.30724,	30037.24088,	30041.17457,	30045.10831,	30049.04210,	30052.97594,	30056.90983,	30060.84378,	30064.77777,
30068.71181,	30072.64591,	30076.58005,	30080.51425,	30084.44849,	30088.38279,	30092.31714,	30096.25153,	30100.18598,	30104.12048,
30108.05503,	30111.98963,	30115.92428,	30119.85898,	30123.79373,	30127.72853,	30131.66338,	30135.59828,	30139.53324,	30143.46824,
30147.40329,	30151.33840,	30155.27355,	30159.20876,	30163.14401,	30167.07932,	30171.01467,	30174.95008,	30178.88554,	30182.82105,
30186.75660,	30190.69221,	30194.62787,	30198.56358,	30202.49934,	30206.43515,	30210.37101,	30214.30692,	30218.24288,	30222.17889,
30226.11495,	30230.05106,	30233.98722,	30237.92343,	30241.85970,	30245.79601,	30249.73237,	30253.66879,	30257.60525,	30261.54176,
30265.47833,	30269.41494,	30273.35161,	30277.28832,	30281.22508,	30285.16190,	30289.09877,	30293.03568,	30296.97265,	30300.90966,
30304.84673,	30308.78385,	30312.72101,	30316.65823,	30320.59550,	30324.53281,	30328.47018,	30332.40760,	30336.34507,	30340.28258,
30344.22015,	30348.15777,	30352.09544,	30356.03316,	30359.97093,	30363.90874,	30367.84661,	30371.78453,	30375.72250,	30379.66052,
30383.59859,	30387.53671,	30391.47488,	30395.41310,	30399.35137,	30403.28969,	30407.22806,	30411.16648,	30415.10495,	30419.04347,
30422.98204,	30426.92066,	30430.85932,	30434.79804,	30438.73681,	30442.67563,	30446.61450,	30450.55342,	30454.49239,	30458.43141,
30462.37048,	30466.30960,	30470.24877,	30474.18799,	30478.12726,	30482.06658,	30486.00595,	30489.94537,	30493.88484,	30497.82436,
30501.76393,	30505.70355,	30509.64322,	30513.58294,	30517.52270,	30521.46252,	30525.40239,	30529.34231,	30533.28228,	30537.22230,
30541.16236,	30545.10248,	30549.04265,	30552.98287,	30556.92313,	30560.86345,	30564.80382,	30568.74424,	30572.68470,	30576.62522,
30580.56579,	30584.50640,	30588.44707,	30592.38778,	30596.32855,	30600.26936,	30604.21023,	30608.15114,	30612.09211,	30616.03312,
30619.97419,	30623.91530,	30627.85646,	30631.79768,	30635.73894,	30639.68025,	30643.62161,	30647.56303,	30651.50449,	30655.44600,
30659.38756,	30663.32917,	30667.27083,	30671.21254,	30675.15430,	30679.09611,	30683.03797,	30686.97988,	30690.92184,	30694.86385,
30698.80590,	30702.74801,	30706.69017,	30710.63237,	30714.57463,	30718.51694,	30722.45929,	30726.40170,	30730.34415,	30734.28665,
30738.22921,	30742.17181,	30746.11446,	30750.05717,	30753.99992,	30757.94272,	30761.88557,	30765.82847,	30769.77142,	30773.71442,
30777.65747,	30781.60057,	30785.54372,	30789.48691,	30793.43016,	30797.37346,	30801.31680,	30805.26020,	30809.20365,	30813.14714,
30817.09068,	30821.03428,	30824.97792,	30828.92161,	30832.86535,	30836.80915,	30840.75299,	30844.69688,	30848.64082,	30852.58480,
30856.52884,	30860.47293,	30864.41707,	30868.36125,	30872.30549,	30876.24978,	30880.19411,	30884.13849,	30888.08293,	30892.02741,
30895.97194,	30899.91652,	30903.86115,	30907.80583,	30911.75056,	30915.69534,	30919.64017,	30923.58505,	30927.52997,	30931.47495,
30935.41997,	30939.36505,	30943.31017,	30947.25535,	30951.20057,	30955.14584,	30959.09116,	30963.03653,	30966.98195,	30970.92742,
30974.87294,	30978.81850,	30982.76412,	30986.70979,	30990.65550,	30994.60126,	30998.54708,	31002.49294,	31006.43885,	31010.38481,
31014.33082,	31018.27688,	31022.22299,	31026.16915,	31030.11535,	31034.06161,	31038.00791,	31041.95427,	31045.90067,	31049.84712,
31053.79362,	31057.74017,	31061.68677,	31065.63342,	31069.58012,	31073.52687,	31077.47366,	31081.42051,	31085.36740,	31089.31435,
31093.26134,	31097.20838,	31101.15547,	31105.10261,	31109.04980,	31112.99704,	31116.94432,	31120.89166,	31124.83904,	31128.78648,
31132.73396,	31136.68149,	31140.62907,	31144.57670,	31148.52438,	31152.47211,	31156.41989,	31160.36771,	31164.31559,	31168.26351,
31172.21148,	31176.15950,	31180.10757,	31184.05569,	31188.00386,	31191.95208,	31195.90035,	31199.84866,	31203.79702,	31207.74544,
31211.69390,	31215.64241,	31219.59097,	31223.53958,	31227.48824,	31231.43694,	31235.38570,	31239.33450,	31243.28335,	31247.23226,
31251.18121,	31255.13021,	31259.07925,	31263.02835,	31266.97750,	31270.92669,	31274.87594,	31278.82523,	31282.77457,	31286.72396,
31290.67340,	31294.62289,	31298.57242,	31302.52201,	31306.47164,	31310.42132,	31314.37106,	31318.32084,	31322.27066,	31326.22054,
31330.17047,	31334.12044,	31338.07047,	31342.02054,	31345.97066,	31349.92083,	31353.87105,	31357.82132,	31361.77163,	31365.72200,
31369.67241,	31373.62287,	31377.57339,	31381.52395,	31385.47455,	31389.42521,	31393.37592,	31397.32667,	31401.27747,	31405.22832,
31409.17922,	31413.13017,	31417.08117,	31421.03222,	31424.98331,	31428.93445,	31432.88565,	31436.83689,	31440.78818,	31444.73951,
31448.69090,	31452.64233,	31456.59382,	31460.54535,	31464.49693,	31468.44856,	31472.40024,	31476.35196,	31480.30374,	31484.25556,
31488.20743,	31492.15935,	31496.11132,	31500.06334,	31504.01540,	31507.96752,	31511.91968,	31515.87189,	31519.82415,	31523.77646,
31527.72881,	31531.68122,	31535.63367,	31539.58617,	31543.53872,	31547.49132,	31551.44397,	31555.39667,	31559.34941,	31563.30220,
31567.25504,	31571.20793,	31575.16087,	31579.11386,	31583.06689,	31587.01997,	31590.97310,	31594.92628,	31598.87951,	31602.83279,
31606.78611,	31610.73949,	31614.69291,	31618.64638,	31622.59989,	31626.55346,	31630.50708,	31634.46074,	31638.41445,	31642.36821,
31646.32202,	31650.27587,	31654.22978,	31658.18373,	31662.13773,	31666.09178,	31670.04588,	31674.00003,	31677.95422,	31681.90846,
31685.86275,	31689.81709,	31693.77148,	31697.72592,	31701.68040,	31705.63493,	31709.58951,	31713.54414,	31717.49882,	31721.45354,
31725.40831,	31729.36314,	31733.31800,	31737.27292,	31741.22789,	31745.18290,	31749.13796,	31753.09307,	31757.04823,	31761.00344,
31764.95869,	31768.91400,	31772.86935,	31776.82475,	31780.78019,	31784.73569,	31788.69123,	31792.64682,	31796.60246,	31800.55815,
31804.51389,	31808.46967,	31812.42550,	31816.38138,	31820.33731,	31824.29329,	31828.24931,	31832.20538,	31836.16150,	31840.11767,
31844.07389,	31848.03015,	31851.98647,	31855.94283,	31859.89924,	31863.85569,	31867.81220,	31871.76875,	31875.72535,	31879.68200,
31883.63870,	31887.59544,	31891.55223,	31895.50907,	31899.46596,	31903.42290,	31907.37988,	31911.33691,	31915.29399,	31919.25112,
31923.20830,	31927.16552,	31931.12280,	31935.08012,	31939.03748,	31942.99490,	31946.95236,	31950.90987,	31954.86743,	31958.82504,
31962.78270,	31966.74040,	31970.69815,	31974.65595,	31978.61379,	31982.57169,	31986.52963,	31990.48762,	31994.44566,	31998.40375,
32002.36188,	32006.32006,	32010.27829,	32014.23657,	32018.19489,	32022.15327,	32026.11169,	32030.07015,	32034.02867,	32037.98723,
32041.94585,	32045.90450,	32049.86321,	32053.82197,	32057.78077,	32061.73962,	32065.69852,	32069.65746,	32073.61646,	32077.57550,
32081.53459,	32085.49373,	32089.45291,	32093.41214,	32097.37142,	32101.33075,	32105.29013,	32109.24955,	32113.20902,	32117.16854,
32121.12810,	32125.08772,	32129.04738,	32133.00709,	32136.96684,	32140.92665,	32144.88650,	32148.84640,	32152.80635,	32156.76634,
32160.72638,	32164.68647,	32168.64661,	32172.60680,	32176.56703,	32180.52731,	32184.48764,	32188.44801,	32192.40844,	32196.36891,
32200.32943,	32204.28999,	32208.25061,	32212.21127,	32216.17198,	32220.13273,	32224.09354,	32228.05439,	32232.01529,	32235.97623,
32239.93723,	32243.89827,	32247.85936,	32251.82049,	32255.78167,	32259.74291,	32263.70418,	32267.66551,	32271.62688,	32275.58831,
32279.54977,	32283.51129,	32287.47285,	32291.43446,	32295.39612,	32299.35783,	32303.31958,	32307.28138,	32311.24323,	32315.20513,
32319.16707,	32323.12906,	32327.09110,	32331.05318,	32335.01531,	32338.97749,	32342.93972,	32346.90200,	32350.86432,	32354.82669,
32358.78910,	32362.75157,	32366.71408,	32370.67664,	32374.63924,	32378.60190,	32382.56460,	32386.52735,	32390.49014,	32394.45298,
32398.41587,	32402.37881,	32406.34180,	32410.30483,	32414.26791,	32418.23103,	32422.19421,	32426.15743,	32430.12070,	32434.08401,
32438.04738,	32442.01079,	32445.97424,	32449.93775,	32453.90130,	32457.86490,	32461.82854,	32465.79224,	32469.75598,	32473.71977,
32477.68360,	32481.64748,	32485.61141,	32489.57539,	32493.53941,	32497.50348,	32501.46760,	32505.43177,	32509.39598,	32513.36024,
32517.32455,	32521.28890,	32525.25330,	32529.21775,	32533.18224,	32537.14679,	32541.11138,	32545.07601,	32549.04070,	32553.00543,
32556.97021,	32560.93503,	32564.89990,	32568.86482,	32572.82979,	32576.79480,	32580.75986,	32584.72497,	32588.69013,	32592.65533,
32596.62058,	32600.58587,	32604.55121,	32608.51660,	32612.48204,	32616.44753,	32620.41306,	32624.37863,	32628.34426,	32632.30993,
32636.27565,	32640.24142,	32644.20723,	32648.17309,	32652.13900,	32656.10495,	32660.07095,	32664.03700,	32668.00309,	32671.96923,
32675.93542,	32679.90166,	32683.86794,	32687.83427,	32691.80065,	32695.76707,	32699.73354,	32703.70006,	32707.66662,	32711.63323,
32715.59989,	32719.56660,	32723.53335,	32727.50015,	32731.46699,	32735.43388,	32739.40082,	32743.36781,	32747.33484,	32751.30192,
32755.26905,	32759.23622,	32763.20344,	32767.17071,	32771.13802,	32775.10538,	32779.07279,	32783.04025,	32787.00775,	32790.97530,
32794.94289,	32798.91053,	32802.87822,	32806.84595,	32810.81374,	32814.78157,	32818.74944,	32822.71736,	32826.68533,	32830.65335,
32834.62141,	32838.58952,	32842.55768,	32846.52588,	32850.49413,	32854.46242,	32858.43077,	32862.39916,	32866.36759,	32870.33608,
32874.30460,	32878.27318,	32882.24180,	32886.21047,	32890.17919,	32894.14795,	32898.11676,	32902.08562,	32906.05452,	32910.02347,
32913.99247,	32917.96151,	32921.93060,	32925.89974,	32929.86892,	32933.83815,	32937.80743,	32941.77675,	32945.74612,	32949.71553,
32953.68500,	32957.65451,	32961.62406,	32965.59366,	32969.56331,	32973.53301,	32977.50275,	32981.47254,	32985.44237,	32989.41225,
32993.38218,	32997.35216,	33001.32218,	33005.29225,	33009.26236,	33013.23252,	33017.20273,	33021.17298,	33025.14328,	33029.11363,
33033.08402,	33037.05446,	33041.02495,	33044.99548,	33048.96606,	33052.93669,	33056.90736,	33060.87808,	33064.84884,	33068.81966,
33072.79051,	33076.76142,	33080.73237,	33084.70337,	33088.67441,	33092.64550,	33096.61664,	33100.58782,	33104.55905,	33108.53033,
33112.50165,	33116.47302,	33120.44443,	33124.41589,	33128.38740,	33132.35895,	33136.33056,	33140.30220,	33144.27390,	33148.24563,
33152.21742,	33156.18925,	33160.16113,	33164.13306,	33168.10503,	33172.07705,	33176.04911,	33180.02122,	33183.99338,	33187.96558,
33191.93783,	33195.91012,	33199.88247,	33203.85485,	33207.82729,	33211.79977,	33215.77229,	33219.74487,	33223.71749,	33227.69015,
33231.66286,	33235.63562,	33239.60843,	33243.58128,	33247.55417,	33251.52712,	33255.50011,	33259.47314,	33263.44622,	33267.41935,
33271.39253,	33275.36575,	33279.33901,	33283.31233,	33287.28568,	33291.25909,	33295.23254,	33299.20604,	33303.17958,	33307.15317,
33311.12681,	33315.10049,	33319.07422,	33323.04799,	33327.02181,	33330.99568,	33334.96959,	33338.94355,	33342.91755,	33346.89160,
33350.86570,	33354.83984,	33358.81403,	33362.78827,	33366.76255,	33370.73688,	33374.71125,	33378.68567,	33382.66014,	33386.63465,
33390.60921,	33394.58381,	33398.55846,	33402.53316,	33406.50790,	33410.48268,	33414.45752,	33418.43240,	33422.40732,	33426.38230,
33430.35731,	33434.33238,	33438.30749,	33442.28264,	33446.25785,	33450.23309,	33454.20839,	33458.18373,	33462.15911,	33466.13455,
33470.11002,	33474.08555,	33478.06112,	33482.03673,	33486.01239,	33489.98810,	33493.96386,	33497.93965,	33501.91550,	33505.89139,
33509.86733,	33513.84331,	33517.81934,	33521.79541,	33525.77154,	33529.74770,	33533.72391,	33537.70017,	33541.67648,	33545.65283,
33549.62922,	33553.60566,	33557.58215,	33561.55868,	33565.53526,	33569.51189,	33573.48856,	33577.46528,	33581.44204,	33585.41885,
33589.39570,	33593.37260,	33597.34955,	33601.32654,	33605.30358,	33609.28066,	33613.25779,	33617.23496,	33621.21218,	33625.18945,
33629.16676,	33633.14412,	33637.12152,	33641.09897,	33645.07647,	33649.05401,	33653.03159,	33657.00923,	33660.98690,	33664.96463,
33668.94240,	33672.92021,	33676.89807,	33680.87598,	33684.85393,	33688.83193,	33692.80997,	33696.78806,	33700.76620,	33704.74438,
33708.72260,	33712.70088,	33716.67919,	33720.65756,	33724.63596,	33728.61442,	33732.59292,	33736.57146,	33740.55006,	33744.52869,
33748.50738,	33752.48610,	33756.46488,	33760.44370,	33764.42256,	33768.40147,	33772.38043,	33776.35943,	33780.33848,	33784.31757,
33788.29671,	33792.27589,	33796.25512,	33800.23440,	33804.21372,	33808.19308,	33812.17250,	33816.15195,	33820.13146,	33824.11101,
33828.09060,	33832.07024,	33836.04992,	33840.02965,	33844.00943,	33847.98925,	33851.96912,	33855.94903,	33859.92899,	33863.90899,
33867.88904,	33871.86914,	33875.84927,	33879.82946,	33883.80969,	33887.78997,	33891.77029,	33895.75066,	33899.73107,	33903.71153,
33907.69203,	33911.67258,	33915.65317,	33919.63381,	33923.61450,	33927.59523,	33931.57600,	33935.55682,	33939.53769,	33943.51860,
33947.49956,	33951.48056,	33955.46161,	33959.44270,	33963.42384,	33967.40503,	33971.38626,	33975.36753,	33979.34885,	33983.33022,
33987.31163,	33991.29308,	33995.27459,	33999.25613,	34003.23772,	34007.21936,	34011.20104,	34015.18277,	34019.16455,	34023.14636,
34027.12823,	34031.11014,	34035.09209,	34039.07409,	34043.05614,	34047.03823,	34051.02036,	34055.00254,	34058.98477,	34062.96704,
34066.94936,	34070.93172,	34074.91413,	34078.89658,	34082.87907,	34086.86162,	34090.84421,	34094.82684,	34098.80952,	34102.79224,
34106.77501,	34110.75782,	34114.74068,	34118.72359,	34122.70653,	34126.68953,	34130.67257,	34134.65565,	34138.63878,	34142.62196,
34146.60518,	34150.58844,	34154.57175,	34158.55511,	34162.53851,	34166.52196,	34170.50545,	34174.48898,	34178.47256,	34182.45619,
34186.43986,	34190.42358,	34194.40734,	34198.39115,	34202.37500,	34206.35890,	34210.34284,	34214.32682,	34218.31086,	34222.29493,
34226.27906,	34230.26322,	34234.24743,	34238.23169,	34242.21599,	34246.20034,	34250.18473,	34254.16917,	34258.15365,	34262.13818,
34266.12275,	34270.10737,	34274.09203,	34278.07674,	34282.06149,	34286.04629,	34290.03113,	34294.01602,	34298.00095,	34301.98593,
34305.97095,	34309.95602,	34313.94113,	34317.92629,	34321.91149,	34325.89673,	34329.88203,	34333.86736,	34337.85274,	34341.83817,
34345.82364,	34349.80916,	34353.79472,	34357.78033,	34361.76598,	34365.75167,	34369.73741,	34373.72320,	34377.70903,	34381.69491,
34385.68083,	34389.66679,	34393.65280,	34397.63886,	34401.62495,	34405.61110,	34409.59729,	34413.58352,	34417.56980,	34421.55613,
34425.54249,	34429.52891,	34433.51537,	34437.50187,	34441.48842,	34445.47501,	34449.46165,	34453.44833,	34457.43506,	34461.42183,
34465.40864,	34469.39551,	34473.38241,	34477.36936,	34481.35636,	34485.34340,	34489.33048,	34493.31761,	34497.30479,	34501.29201,
34505.27927,	34509.26658,	34513.25393,	34517.24133,	34521.22877,	34525.21626,	34529.20379,	34533.19137,	34537.17899,	34541.16666,
34545.15437,	34549.14212,	34553.12992,	34557.11777,	34561.10566,	34565.09359,	34569.08157,	34573.06960,	34577.05766,	34581.04578,
34585.03393,	34589.02214,	34593.01038,	34596.99867,	34600.98701,	34604.97539,	34608.96382,	34612.95229,	34616.94080,	34620.92936,
34624.91796,	34628.90661,	34632.89530,	34636.88404,	34640.87282,	34644.86165,	34648.85052,	34652.83944,	34656.82840,	34660.81740,
34664.80645,	34668.79554,	34672.78468,	34676.77386,	34680.76309,	34684.75236,	34688.74168,	34692.73104,	34696.72045,	34700.70990,
34704.69939,	34708.68893,	34712.67851,	34716.66814,	34720.65781,	34724.64753,	34728.63729,	34732.62710,	34736.61695,	34740.60684,
34744.59678,	34748.58676,	34752.57679,	34756.56686,	34760.55698,	34764.54714,	34768.53735,	34772.52760,	34776.51789,	34780.50823,
34784.49861,	34788.48904,	34792.47951,	34796.47003,	34800.46059,	34804.45120,	34808.44184,	34812.43254,	34816.42328,	34820.41406,
34824.40489,	34828.39576,	34832.38667,	34836.37763,	34840.36864,	34844.35969,	34848.35078,	34852.34192,	34856.33310,	34860.32433,
34864.31560,	34868.30691,	34872.29827,	34876.28967,	34880.28112,	34884.27261,	34888.26415,	34892.25573,	34896.24735,	34900.23902,
34904.23074,	34908.22249,	34912.21430,	34916.20614,	34920.19803,	34924.18997,	34928.18195,	34932.17397,	34936.16604,	34940.15815,
34944.15030,	34948.14250,	34952.13475,	34956.12704,	34960.11937,	34964.11174,	34968.10417,	34972.09663,	34976.08914,	34980.08169,
34984.07429,	34988.06693,	34992.05962,	34996.05235,	35000.04512,	35004.03794,	35008.03080,	35012.02371,	35016.01666,	35020.00966,
35024.00270,	35027.99578,	35031.98891,	35035.98208,	35039.97530,	35043.96856,	35047.96186,	35051.95521,	35055.94860,	35059.94204,
35063.93552,	35067.92904,	35071.92261,	35075.91622,	35079.90988,	35083.90358,	35087.89732,	35091.89111,	35095.88494,	35099.87882,
35103.87274,	35107.86671,	35111.86072,	35115.85477,	35119.84887,	35123.84301,	35127.83719,	35131.83142,	35135.82570,	35139.82001,
35143.81437,	35147.80878,	35151.80323,	35155.79772,	35159.79226,	35163.78684,	35167.78146,	35171.77613,	35175.77085,	35179.76560,
35183.76040,	35187.75525,	35191.75014,	35195.74507,	35199.74005,	35203.73507,	35207.73013,	35211.72524,	35215.72039,	35219.71559,
35223.71083,	35227.70611,	35231.70144,	35235.69681,	35239.69223,	35243.68769,	35247.68319,	35251.67874,	35255.67433,	35259.66997,
35263.66565,	35267.66137,	35271.65714,	35275.65295,	35279.64880,	35283.64470,	35287.64064,	35291.63663,	35295.63266,	35299.62873,
35303.62485,	35307.62101,	35311.61721,	35315.61346,	35319.60976,	35323.60609,	35327.60247,	35331.59890,	35335.59537,	35339.59188,
35343.58843,	35347.58503,	35351.58167,	35355.57836,	35359.57509,	35363.57187,	35367.56868,	35371.56555,	35375.56245,	35379.55940,
35383.55639,	35387.55343,	35391.55051,	35395.54763,	35399.54480,	35403.54201,	35407.53927,	35411.53657,	35415.53391,	35419.53130,
35423.52873,	35427.52620,	35431.52372,	35435.52128,	35439.51888,	35443.51653,	35447.51423,	35451.51196,	35455.50974,	35459.50756,
35463.50543,	35467.50334,	35471.50129,	35475.49929,	35479.49733,	35483.49542,	35487.49355,	35491.49172,	35495.48993,	35499.48819,
35503.48650,	35507.48484,	35511.48323,	35515.48167,	35519.48014,	35523.47867,	35527.47723,	35531.47584,	35535.47449,	35539.47318,
35543.47192,	35547.47071,	35551.46953,	35555.46840,	35559.46731,	35563.46627,	35567.46527,	35571.46431,	35575.46340,	35579.46253,
35583.46171,	35587.46092,	35591.46018,	35595.45949,	35599.45884,	35603.45823,	35607.45766,	35611.45714,	35615.45666,	35619.45623,
35623.45584,	35627.45549,	35631.45519,	35635.45493,	35639.45471,	35643.45454,	35647.45440,	35651.45432,	35655.45427,	35659.45427,
35663.45432,	35667.45440,	35671.45454,	35675.45471,	35679.45493,	35683.45519,	35687.45549,	35691.45584,	35695.45623,	35699.45666,
35703.45714,	35707.45766,	35711.45822,	35715.45883,	35719.45948,	35723.46018,	35727.46092,	35731.46170,	35735.46252,	35739.46339,
35743.46430,	35747.46525,	35751.46625,	35755.46729,	35759.46838,	35763.46950,	35767.47068,	35771.47189,	35775.47315,	35779.47445,
35783.47579,	35787.47718,	35791.47861,	35795.48009,	35799.48160,	35803.48316,	35807.48477,	35811.48641,	35815.48810,	35819.48984,
35823.49162,	35827.49344,	35831.49530,	35835.49721,	35839.49916,	35843.50115,	35847.50319,	35851.50527,	35855.50739,	35859.50955,
35863.51176,	35867.51402,	35871.51631,	35875.51865,	35879.52103,	35883.52346,	35887.52593,	35891.52844,	35895.53099,	35899.53359,
35903.53623,	35907.53892,	35911.54164,	35915.54441,	35919.54723,	35923.55008,	35927.55298,	35931.55593,	35935.55891,	35939.56194,
35943.56502,	35947.56813,	35951.57129,	35955.57449,	35959.57774,	35963.58103,	35967.58436,	35971.58773,	35975.59115,	35979.59461,
35983.59811,	35987.60166,	35991.60525,	35995.60888,	35999.61256,	36003.61628,	36007.62004,	36011.62384,	36015.62769,	36019.63158,
36023.63552,	36027.63950,	36031.64352,	36035.64758,	36039.65169,	36043.65583,	36047.66003,	36051.66426,	36055.66854,	36059.67286,
36063.67723,	36067.68163,	36071.68608,	36075.69058,	36079.69511,	36083.69969,	36087.70432,	36091.70898,	36095.71369,	36099.71844,
36103.72323,	36107.72807,	36111.73295,	36115.73787,	36119.74284,	36123.74785,	36127.75290,	36131.75800,	36135.76313,	36139.76831,
36143.77354,	36147.77880,	36151.78411,	36155.78946,	36159.79486,	36163.80030,	36167.80578,	36171.81130,	36175.81687,	36179.82248,
36183.82813,	36187.83383,	36191.83956,	36195.84534,	36199.85117,	36203.85703,	36207.86294,	36211.86890,	36215.87489,	36219.88093,
36223.88701,	36227.89313,	36231.89930,	36235.90551,	36239.91176,	36243.91806,	36247.92439,	36251.93077,	36255.93720,	36259.94366,
36263.95017,	36267.95672,	36271.96332,	36275.96996,	36279.97664,	36283.98336,	36287.99012,	36291.99693,	36296.00378,	36300.01068,
36304.01761,	36308.02459,	36312.03161,	36316.03868,	36320.04579,	36324.05294,	36328.06013,	36332.06737,	36336.07464,	36340.08196,
36344.08933,	36348.09673,	36352.10418,	36356.11168,	36360.11921,	36364.12679,	36368.13441,	36372.14207,	36376.14977,	36380.15752,
36384.16531,	36388.17315,	36392.18102,	36396.18894,	36400.19690,	36404.20490,	36408.21295,	36412.22104,	36416.22917,	36420.23735,
36424.24556,	36428.25382,	36432.26212,	36436.27047,	36440.27886,	36444.28728,	36448.29576,	36452.30427,	36456.31283,	36460.32143,
36464.33007,	36468.33876,	36472.34749,	36476.35626,	36480.36507,	36484.37393,	36488.38282,	36492.39176,	36496.40075,	36500.40977,
36504.41884,	36508.42795,	36512.43711,	36516.44630,	36520.45554,	36524.46482,	36528.47414,	36532.48351,	36536.49292,	36540.50237,
36544.51186,	36548.52140,	36552.53098,	36556.54060,	36560.55026,	36564.55997,	36568.56971,	36572.57951,	36576.58934,	36580.59921,
36584.60913,	36588.61909,	36592.62910,	36596.63914,	36600.64923,	36604.65936,	36608.66953,	36612.67975,	36616.69000,	36620.70030,
36624.71065,	36628.72103,	36632.73146,	36636.74193,	36640.75244,	36644.76299,	36648.77359,	36652.78423,	36656.79491,	36660.80564,
36664.81640,	36668.82721,	36672.83806,	36676.84896,	36680.85989,	36684.87087,	36688.88189,	36692.89295,	36696.90406,	36700.91520,
36704.92639,	36708.93763,	36712.94890,	36716.96022,	36720.97158,	36724.98298,	36728.99442,	36733.00591,	36737.01743,	36741.02901,
36745.04062,	36749.05227,	36753.06397,	36757.07571,	36761.08749,	36765.09932,	36769.11118,	36773.12309,	36777.13504,	36781.14703,
36785.15907,	36789.17115,	36793.18327,	36797.19543,	36801.20763,	36805.21988,	36809.23217,	36813.24450,	36817.25687,	36821.26929,
36825.28175,	36829.29425,	36833.30679,	36837.31937,	36841.33200,	36845.34467,	36849.35738,	36853.37013,	36857.38293,	36861.39576,
36865.40864,	36869.42156,	36873.43453,	36877.44753,	36881.46058,	36885.47367,	36889.48680,	36893.49998,	36897.51319,	36901.52645,
36905.53975,	36909.55310,	36913.56648,	36917.57991,	36921.59338,	36925.60689,	36929.62044,	36933.63404,	36937.64768,	36941.66136,
36945.67508,	36949.68884,	36953.70265,	36957.71650,	36961.73039,	36965.74432,	36969.75829,	36973.77231,	36977.78637,	36981.80047,
36985.81461,	36989.82879,	36993.84302,	36997.85729,	37001.87160,	37005.88595,	37009.90035,	37013.91478,	37017.92926,	37021.94378,
37025.95834,	37029.97295,	37033.98760,	37038.00228,	37042.01701,	37046.03179,	37050.04660,	37054.06146,	37058.07636,	37062.09130,
37066.10628,	37070.12130,	37074.13637,	37078.15148,	37082.16663,	37086.18182,	37090.19705,	37094.21233,	37098.22765,	37102.24301,
37106.25841,	37110.27385,	37114.28934,	37118.30486,	37122.32043,	37126.33605,	37130.35170,	37134.36739,	37138.38313,	37142.39891,
37146.41473,	37150.43059,	37154.44650,	37158.46244,	37162.47843,	37166.49446,	37170.51053,	37174.52665,	37178.54280,	37182.55900,
37186.57524,	37190.59152,	37194.60784,	37198.62421,	37202.64061,	37206.65706,	37210.67355,	37214.69008,	37218.70666,	37222.72327,
37226.73993,	37230.75663,	37234.77337,	37238.79015,	37242.80698,	37246.82384,	37250.84075,	37254.85770,	37258.87469,	37262.89173,
37266.90880,	37270.92592,	37274.94308,	37278.96028,	37282.97752,	37286.99480,	37291.01213,	37295.02950,	37299.04691,	37303.06436,
37307.08185,	37311.09938,	37315.11696,	37319.13458,	37323.15224,	37327.16994,	37331.18768,	37335.20546,	37339.22329,	37343.24116,
37347.25907,	37351.27702,	37355.29501,	37359.31305,	37363.33112,	37367.34924,	37371.36740,	37375.38560,	37379.40384,	37383.42213,
37387.44045,	37391.45882,	37395.47723,	37399.49568,	37403.51417,	37407.53271,	37411.55128,	37415.56990,	37419.58856,	37423.60726,
37427.62600,	37431.64478,	37435.66361,	37439.68248,	37443.70139,	37447.72034,	37451.73933,	37455.75836,	37459.77743,	37463.79655,
37467.81571,	37471.83491,	37475.85415,	37479.87343,	37483.89276,	37487.91212,	37491.93153,	37495.95098,	37499.97047,	37503.99000,
37508.00957,	37512.02919,	37516.04884,	37520.06854,	37524.08828,	37528.10806,	37532.12788,	37536.14775,	37540.16765,	37544.18760,
37548.20759,	37552.22762,	37556.24769,	37560.26780,	37564.28795,	37568.30815,	37572.32839,	37576.34866,	37580.36898,	37584.38935,
37588.40975,	37592.43019,	37596.45068,	37600.47121,	37604.49177,	37608.51238,	37612.53303,	37616.55373,	37620.57446,	37624.59524,
37628.61605,	37632.63691,	37636.65781,	37640.67875,	37644.69974,	37648.72076,	37652.74182,	37656.76293,	37660.78408,	37664.80527,
37668.82650,	37672.84777,	37676.86908,	37680.89044,	37684.91184,	37688.93327,	37692.95475,	37696.97627,	37700.99783,	37705.01944,
37709.04108,	37713.06276,	37717.08449,	37721.10626,	37725.12807,	37729.14992,	37733.17181,	37737.19374,	37741.21572,	37745.23773,
37749.25979,	37753.28189,	37757.30403,	37761.32621,	37765.34843,	37769.37070,	37773.39300,	37777.41535,	37781.43773,	37785.46016,
37789.48263,	37793.50514,	37797.52769,	37801.55029,	37805.57292,	37809.59560,	37813.61831,	37817.64107,	37821.66387,	37825.68671,
37829.70959,	37833.73252,	37837.75548,	37841.77849,	37845.80153,	37849.82462,	37853.84775,	37857.87092,	37861.89413,	37865.91738,
37869.94068,	37873.96401,	37877.98739,	37882.01081,	37886.03426,	37890.05776,	37894.08130,	37898.10489,	37902.12851,	37906.15217,
37910.17588,	37914.19962,	37918.22341,	37922.24724,	37926.27111,	37930.29502,	37934.31897,	37938.34296,	37942.36700,	37946.39107,
37950.41519,	37954.43935,	37958.46354,	37962.48778,	37966.51206,	37970.53639,	37974.56075,	37978.58515,	37982.60960,	37986.63408,
37990.65861,	37994.68318,	37998.70779,	38002.73244,	38006.75713,	38010.78186,	38014.80663,	38018.83144,	38022.85630,	38026.88120,
38030.90613,	38034.93111,	38038.95613,	38042.98119,	38047.00629,	38051.03143,	38055.05662,	38059.08184,	38063.10710,	38067.13241,
38071.15776,	38075.18314,	38079.20857,	38083.23404,	38087.25955,	38091.28511,	38095.31070,	38099.33633,	38103.36201,	38107.38772,
38111.41348,	38115.43927,	38119.46511,	38123.49099,	38127.51691,	38131.54287,	38135.56887,	38139.59492,	38143.62100,	38147.64713,
38151.67329,	38155.69950,	38159.72574,	38163.75203,	38167.77836,	38171.80473,	38175.83114,	38179.85759,	38183.88409,	38187.91062,
38191.93719,	38195.96381,	38199.99046,	38204.01716,	38208.04390,	38212.07068,	38216.09750,	38220.12436,	38224.15126,	38228.17820,
38232.20518,	38236.23220,	38240.25927,	38244.28637,	38248.31352,	38252.34070,	38256.36793,	38260.39520,	38264.42251,	38268.44986,
38272.47725,	38276.50468,	38280.53215,	38284.55966,	38288.58722,	38292.61481,	38296.64245,	38300.67012,	38304.69784,	38308.72560,
38312.75339,	38316.78123,	38320.80911,	38324.83703,	38328.86499,	38332.89300,	38336.92104,	38340.94912,	38344.97724,	38349.00541,
38353.03361,	38357.06186,	38361.09015,	38365.11847,	38369.14684,	38373.17525,	38377.20370,	38381.23219,	38385.26072,	38389.28929,
38393.31790,	38397.34656,	38401.37525,	38405.40398,	38409.43276,	38413.46157,	38417.49043,	38421.51932,	38425.54826,	38429.57724,
38433.60626,	38437.63532,	38441.66442,	38445.69356,	38449.72274,	38453.75196,	38457.78122,	38461.81052,	38465.83987,	38469.86925,
38473.89867,	38477.92814,	38481.95764,	38485.98719,	38490.01678,	38494.04640,	38498.07607,	38502.10578,	38506.13553,	38510.16532,
38514.19515,	38518.22502,	38522.25493,	38526.28488,	38530.31487,	38534.34491,	38538.37498,	38542.40509,	38546.43525,	38550.46544,
38554.49568,	38558.52595,	38562.55627,	38566.58663,	38570.61703,	38574.64746,	38578.67794,	38582.70846,	38586.73902,	38590.76962,
38594.80026,	38598.83094,	38602.86166,	38606.89242,	38610.92322,	38614.95407,	38618.98495,	38623.01587,	38627.04684,	38631.07784,
38635.10889,	38639.13997,	38643.17110,	38647.20226,	38651.23347,	38655.26472,	38659.29600,	38663.32733,	38667.35870,	38671.39011,
38675.42156,	38679.45305,	38683.48458,	38687.51615,	38691.54776,	38695.57941,	38699.61110,	38703.64283,	38707.67460,	38711.70641,
38715.73827,	38719.77016,	38723.80209,	38727.83407,	38731.86608,	38735.89813,	38739.93023,	38743.96236,	38747.99454,	38752.02676,
38756.05901,	38760.09131,	38764.12364,	38768.15602,	38772.18844,	38776.22090,	38780.25339,	38784.28593,	38788.31851,	38792.35113,
38796.38379,	38800.41649,	38804.44923,	38808.48201,	38812.51483,	38816.54769,	38820.58059,	38824.61353,	38828.64651,	38832.67953,
38836.71259,	38840.74570,	38844.77884,	38848.81202,	38852.84524,	38856.87851,	38860.91181,	38864.94515,	38868.97854,	38873.01196,
38877.04542,	38881.07893,	38885.11247,	38889.14606,	38893.17968,	38897.21335,	38901.24705,	38905.28080,	38909.31458,	38913.34841,
38917.38227,	38921.41618,	38925.45013,	38929.48411,	38933.51814,	38937.55221,	38941.58631,	38945.62046,	38949.65465,	38953.68887,
38957.72314,	38961.75745,	38965.79180,	38969.82618,	38973.86061,	38977.89508,	38981.92959,	38985.96414,	38989.99873,	38994.03335,
38998.06802,	39002.10273,	39006.13748,	39010.17227,	39014.20710,	39018.24197,	39022.27688,	39026.31182,	39030.34681,	39034.38184,
39038.41691,	39042.45202,	39046.48717,	39050.52236,	39054.55759,	39058.59286,	39062.62817,	39066.66352,	39070.69891,	39074.73434,
39078.76981,	39082.80532,	39086.84087,	39090.87646,	39094.91209,	39098.94776,	39102.98347,	39107.01922,	39111.05501,	39115.09084,
39119.12671,	39123.16262,	39127.19857,	39131.23456,	39135.27059,	39139.30666,	39143.34277,	39147.37891,	39151.41510,	39155.45133,
39159.48760,	39163.52391,	39167.56026,	39171.59665,	39175.63308,	39179.66955,	39183.70606,	39187.74261,	39191.77920,	39195.81583,
39199.85249,	39203.88920,	39207.92595,	39211.96274,	39215.99957,	39220.03644,	39224.07335,	39228.11029,	39232.14728,	39236.18431,
39240.22138,	39244.25849,	39248.29563,	39252.33282,	39256.37005,	39260.40731,	39264.44462,	39268.48197,	39272.51935,	39276.55678,
39280.59425,	39284.63175,	39288.66930,	39292.70689,	39296.74451,	39300.78218,	39304.81988,	39308.85763,	39312.89541,	39316.93324,
39320.97110,	39325.00901,	39329.04695,	39333.08493,	39337.12296,	39341.16102,	39345.19912,	39349.23727,	39353.27545,	39357.31367,
39361.35194,	39365.39024,	39369.42858,	39373.46696,	39377.50538,	39381.54384,	39385.58234,	39389.62089,	39393.65947,	39397.69809,
39401.73675,	39405.77545,	39409.81419,	39413.85296,	39417.89178,	39421.93064,	39425.96954,	39430.00848,	39434.04746,	39438.08647,
39442.12553,	39446.16463,	39450.20376,	39454.24294,	39458.28215,	39462.32141,	39466.36071,	39470.40004,	39474.43941,	39478.47883,
39482.51828,	39486.55778,	39490.59731,	39494.63688,	39498.67649,	39502.71615,	39506.75584,	39510.79557,	39514.83534,	39518.87515,
39522.91500,	39526.95489,	39530.99482,	39535.03479,	39539.07480,	39543.11485,	39547.15493,	39551.19506,	39555.23523,	39559.27543,
39563.31568,	39567.35597,	39571.39629,	39575.43666,	39579.47706,	39583.51751,	39587.55799,	39591.59851,	39595.63908,	39599.67968,
39603.72032,	39607.76100,	39611.80172,	39615.84248,	39619.88328,	39623.92412,	39627.96500,	39632.00592,	39636.04688,	39640.08788,
39644.12891,	39648.16999,	39652.21111,	39656.25226,	39660.29346,	39664.33469,	39668.37597,	39672.41728,	39676.45863,	39680.50003,
39684.54146,	39688.58293,	39692.62444,	39696.66599,	39700.70758,	39704.74921,	39708.79088,	39712.83259,	39716.87434,	39720.91612,
39724.95795,	39728.99982,	39733.04172,	39737.08367,	39741.12565,	39745.16768,	39749.20974,	39753.25184,	39757.29398,	39761.33617,
39765.37839,	39769.42065,	39773.46295,	39777.50529,	39781.54766,	39785.59008,	39789.63254,	39793.67504,	39797.71757,	39801.76015,
39805.80276,	39809.84542,	39813.88811,	39817.93084,	39821.97362,	39826.01643,	39830.05928,	39834.10217,	39838.14510,	39842.18807,
39846.23108,	39850.27412,	39854.31721,	39858.36034,	39862.40350,	39866.44671,	39870.48995,	39874.53324,	39878.57656,	39882.61992,
39886.66332,	39890.70676,	39894.75024,	39898.79376,	39902.83732,	39906.88092,	39910.92456,	39914.96823,	39919.01195,	39923.05571,
39927.09950,	39931.14333,	39935.18721,	39939.23112,	39943.27507,	39947.31906,	39951.36309,	39955.40716,	39959.45127,	39963.49542,
39967.53960,	39971.58383,	39975.62809,	39979.67240,	39983.71674,	39987.76112,	39991.80555,	39995.85001,	39999.89451,	40003.93905,
40007.98363,	40012.02825,	40016.07290,	40020.11760,	40024.16234,	40028.20711,	40032.25192,	40036.29678,	40040.34167,	40044.38660,
40048.43157,	40052.47658,	40056.52163,	40060.56672,	40064.61185,	40068.65701,	40072.70222,	40076.74746,	40080.79275,	40084.83807,
40088.88343,	40092.92883,	40096.97427,	40101.01975,	40105.06527,	40109.11083,	40113.15643,	40117.20206,	40121.24774,	40125.29345,
40129.33920,	40133.38500,	40137.43083,	40141.47670,	40145.52261,	40149.56856,	40153.61454,	40157.66057,	40161.70664,	40165.75274,
40169.79888,	40173.84507,	40177.89129,	40181.93755,	40185.98385,	40190.03019,	40194.07657,	40198.12298,	40202.16944,	40206.21594,
40210.26247,	40214.30904,	40218.35566,	40222.40231,	40226.44900,	40230.49573,	40234.54249,	40238.58930,	40242.63615,	40246.68303,
40250.72996,	40254.77692,	40258.82392,	40262.87096,	40266.91804,	40270.96516,	40275.01232,	40279.05952,	40283.10675,	40287.15403,
40291.20134,	40295.24870,	40299.29609,	40303.34352,	40307.39099,	40311.43850,	40315.48604,	40319.53363,	40323.58125,	40327.62892,
40331.67662,	40335.72436,	40339.77215,	40343.81996,	40347.86782,	40351.91572,	40355.96366,	40360.01163,	40364.05965,	40368.10770,
40372.15579,	40376.20392,	40380.25209,	40384.30030,	40388.34855,	40392.39684,	40396.44516,	40400.49353,	40404.54193,	40408.59037,
40412.63885,	40416.68737,	40420.73593,	40424.78453,	40428.83316,	40432.88184,	40436.93055,	40440.97930,	40445.02809,	40449.07692,
40453.12579,	40457.17470,	40461.22365,	40465.27263,	40469.32166,	40473.37072,	40477.41982,	40481.46896,	40485.51814,	40489.56736,
40493.61662,	40497.66591,	40501.71525,	40505.76462,	40509.81403,	40513.86348,	40517.91297,	40521.96250,	40526.01207,	40530.06167,
40534.11132,	40538.16100,	40542.21072,	40546.26048,	40550.31028,	40554.36012,	40558.40999,	40562.45991,	40566.50986,	40570.55986,
40574.60989,	40578.65996,	40582.71007,	40586.76022,	40590.81040,	40594.86063,	40598.91089,	40602.96119,	40607.01153,	40611.06191,
40615.11233,	40619.16279,	40623.21329,	40627.26382,	40631.31439,	40635.36500,	40639.41565,	40643.46634,	40647.51707,	40651.56784,
40655.61864,	40659.66949,	40663.72037,	40667.77129,	40671.82225,	40675.87325,	40679.92428,	40683.97536,	40688.02647,	40692.07763,
40696.12882,	40700.18005,	40704.23131,	40708.28262,	40712.33397,	40716.38535,	40720.43677,	40724.48824,	40728.53973,	40732.59127,
40736.64285,	40740.69447,	40744.74612,	40748.79781,	40752.84954,	40756.90131,	40760.95312,	40765.00497,	40769.05685,	40773.10878,
40777.16074,	40781.21274,	40785.26478,	40789.31686,	40793.36898,	40797.42113,	40801.47332,	40805.52556,	40809.57783,	40813.63014,
40817.68248,	40821.73487,	40825.78729,	40829.83976,	40833.89226,	40837.94480,	40841.99738,	40846.04999,	40850.10265,	40854.15534,
40858.20808,	40862.26085,	40866.31366,	40870.36650,	40874.41939,	40878.47232,	40882.52528,	40886.57828,	40890.63132,	40894.68440,
40898.73752,	40902.79067,	40906.84386,	40910.89710,	40914.95037,	40919.00368,	40923.05702,	40927.11041,	40931.16383,	40935.21730,
40939.27080,	40943.32434,	40947.37791,	40951.43153,	40955.48518,	40959.53888,	40963.59261,	40967.64638,	40971.70019,	40975.75403,
40979.80792,	40983.86184,	40987.91580,	40991.96980,	40996.02384,	41000.07792,	41004.13203,	41008.18619,	41012.24038,	41016.29461,
41020.34888,	41024.40318,	41028.45753,	41032.51191,	41036.56633,	41040.62079,	41044.67529,	41048.72983,	41052.78440,	41056.83901,
41060.89366,	41064.94835,	41069.00308,	41073.05785,	41077.11265,	41081.16750,	41085.22238,	41089.27730,	41093.33225,	41097.38725,
41101.44228,	41105.49736,	41109.55247,	41113.60762,	41117.66280,	41121.71803,	41125.77329,	41129.82859,	41133.88393,	41137.93931,
41141.99473,	41146.05018,	41150.10568,	41154.16121,	41158.21678,	41162.27238,	41166.32803,	41170.38371,	41174.43944,	41178.49520,
41182.55100,	41186.60683,	41190.66271,	41194.71862,	41198.77457,	41202.83056,	41206.88659,	41210.94266,	41214.99876,	41219.05490,
41223.11108,	41227.16730,	41231.22356,	41235.27985,	41239.33619,	41243.39256,	41247.44897,	41251.50541,	41255.56190,	41259.61842,
41263.67499,	41267.73159,	41271.78822,	41275.84490,	41279.90161,	41283.95837,	41288.01516,	41292.07199,	41296.12885,	41300.18576,
41304.24270,	41308.29968,	41312.35670,	41316.41376,	41320.47085,	41324.52799,	41328.58516,	41332.64237,	41336.69961,	41340.75690,
41344.81422,	41348.87159,	41352.92899,	41356.98642,	41361.04390,	41365.10141,	41369.15897,	41373.21656,	41377.27418,	41381.33185,
41385.38955,	41389.44730,	41393.50508,	41397.56289,	41401.62075,	41405.67864,	41409.73658,	41413.79455,	41417.85256,	41421.91060,
41425.96869,	41430.02681,	41434.08497,	41438.14317,	41442.20140,	41446.25968,	41450.31799,	41454.37634,	41458.43473,	41462.49315,
41466.55162,	41470.61012,	41474.66866,	41478.72724,	41482.78585,	41486.84451,	41490.90320,	41494.96193,	41499.02069,	41503.07950,
41507.13834,	41511.19723,	41515.25614,	41519.31510,	41523.37410,	41527.43313,	41531.49220,	41535.55131,	41539.61046,	41543.66964,
41547.72886,	41551.78812,	41555.84742,	41559.90676,	41563.96613,	41568.02554,	41572.08499,	41576.14448,	41580.20401,	41584.26357,
41588.32317,	41592.38281,	41596.44249,	41600.50220,	41604.56196,	41608.62175,	41612.68157,	41616.74144,	41620.80134,	41624.86129,
41628.92127,	41632.98128,	41637.04134,	41641.10143,	41645.16156,	41649.22173,	41653.28194,	41657.34218,	41661.40247,	41665.46279,
41669.52314,	41673.58354,	41677.64397,	41681.70444,	41685.76495,	41689.82550,	41693.88608,	41697.94671,	41702.00737,	41706.06806,
41710.12880,	41714.18957,	41718.25038,	41722.31123,	41726.37212,	41730.43304,	41734.49401,	41738.55501,	41742.61604,	41746.67712,
41750.73823,	41754.79938,	41758.86057,	41762.92180,	41766.98306,	41771.04436,	41775.10570,	41779.16708,	41783.22849,	41787.28995,
41791.35144,	41795.41296,	41799.47453,	41803.53613,	41807.59777,	41811.65945,	41815.72117,	41819.78292,	41823.84472,	41827.90654,
41831.96841,	41836.03032,	41840.09226,	41844.15424,	41848.21626,	41852.27831,	41856.34040,	41860.40253,	41864.46470,	41868.52691,
41872.58915,	41876.65143,	41880.71375,	41884.77611,	41888.83850,	41892.90093,	41896.96340,	41901.02591,	41905.08845,	41909.15104,
41913.21366,	41917.27631,	41921.33901,	41925.40174,	41929.46451,	41933.52732,	41937.59016,	41941.65305,	41945.71597,	41949.77892,
41953.84192,	41957.90495,	41961.96802,	41966.03113,	41970.09428,	41974.15746,	41978.22068,	41982.28394,	41986.34723,	41990.41057,
41994.47394,	41998.53735,	42002.60079,	42006.66428,	42010.72780,	42014.79136,	42018.85495,	42022.91859,	42026.98226,	42031.04596,
42035.10971,	42039.17349,	42043.23732,	42047.30117,	42051.36507,	42055.42900,	42059.49297,	42063.55698,	42067.62103,	42071.68511,
42075.74923,	42079.81339,	42083.87759,	42087.94182,	42092.00609,	42096.07040,	42100.13475,	42104.19913,	42108.26355,	42112.32801,
42116.39250,	42120.45704,	42124.52161,	42128.58621,	42132.65086,	42136.71554,	42140.78026,	42144.84502,	42148.90981,	42152.97465,
42157.03952,	42161.10442,	42165.16937,	42169.23435,	42173.29937,	42177.36442,	42181.42952,	42185.49465,	42189.55982,	42193.62502,
42197.69027,	42201.75555,	42205.82087,	42209.88622,	42213.95162,	42218.01705,	42222.08251,	42226.14802,	42230.21356,	42234.27914,
42238.34476,	42242.41041,	42246.47610,	42250.54183,	42254.60760,	42258.67340,	42262.73924,	42266.80512,	42270.87104,	42274.93699,
42279.00298,	42283.06901,	42287.13507,	42291.20118,	42295.26732,	42299.33349,	42303.39971,	42307.46596,	42311.53225,	42315.59857,
42319.66494,	42323.73134,	42327.79777,	42331.86425,	42335.93076,	42339.99731,	42344.06390,	42348.13052,	42352.19718,	42356.26388,
42360.33062,	42364.39739,	42368.46420,	42372.53105,	42376.59793,	42380.66485,	42384.73181,	42388.79881,	42392.86584,	42396.93291,
42401.00002,	42405.06717,	42409.13435,	42413.20157,	42417.26883,	42421.33612,	42425.40345,	42429.47082,	42433.53823,	42437.60567,
42441.67315,	42445.74067,	42449.80822,	42453.87581,	42457.94344,	42462.01111,	42466.07881,	42470.14655,	42474.21433,	42478.28214,
42482.34999,	42486.41788,	42490.48581,	42494.55377,	42498.62177,	42502.68981,	42506.75788,	42510.82600,	42514.89414,	42518.96233,
42523.03055,	42527.09881,	42531.16711,	42535.23544,	42539.30382,	42543.37222,	42547.44067,	42551.50915,	42555.57767,	42559.64623,
42563.71482,	42567.78345,	42571.85212,	42575.92083,	42579.98957,	42584.05835,	42588.12717,	42592.19602,	42596.26491,	42600.33384,
42604.40280,	42608.47180,	42612.54084,	42616.60992,	42620.67903,	42624.74818,	42628.81737,	42632.88659,	42636.95585,	42641.02515,
42645.09449,	42649.16386,	42653.23327,	42657.30271,	42661.37220,	42665.44172,	42669.51127,	42673.58087,	42677.65050,	42681.72017,
42685.78987,	42689.85961,	42693.92939,	42697.99921,	42702.06906,	42706.13895,	42710.20888,	42714.27884,	42718.34884,	42722.41888,
42726.48896,	42730.55907,	42734.62922,	42738.69940,	42742.76963,	42746.83989,	42750.91018,	42754.98052,	42759.05089,	42763.12129,
42767.19174,	42771.26222,	42775.33274,	42779.40329,	42783.47388,	42787.54451,	42791.61518,	42795.68588,	42799.75662,	42803.82740,
42807.89821,	42811.96906,	42816.03995,	42820.11087,	42824.18183,	42828.25283,	42832.32387,	42836.39494,	42840.46605,	42844.53719,
42848.60837,	42852.67959,	42856.75085,	42860.82214,	42864.89347,	42868.96484,	42873.03624,	42877.10768,	42881.17916,	42885.25067,
42889.32222,	42893.39381,	42897.46543,	42901.53709,	42905.60879,	42909.68053,	42913.75230,	42917.82411,	42921.89595,	42925.96783,
42930.03975,	42934.11171,	42938.18370,	42942.25573,	42946.32780,	42950.39990,	42954.47204,	42958.54421,	42962.61643,	42966.68868,
42970.76096,	42974.83329,	42978.90565,	42982.97804,	42987.05048,	42991.12295,	42995.19546,	42999.26800,	43003.34058,	43007.41320,
43011.48585,	43015.55854,	43019.63127,	43023.70404,	43027.77684,	43031.84967,	43035.92255,	43039.99546,	43044.06841,	43048.14139,
43052.21441,	43056.28747,	43060.36057,	43064.43370,	43068.50687,	43072.58007,	43076.65331,	43080.72659,	43084.79991,	43088.87326,
43092.94665,	43097.02007,	43101.09353,	43105.16703,	43109.24057,	43113.31414,	43117.38775,	43121.46139,	43125.53507,	43129.60879,
43133.68255,	43137.75634,	43141.83017,	43145.90403,	43149.97793,	43154.05187,	43158.12585,	43162.19986,	43166.27391,	43170.34799,
43174.42211,	43178.49627,	43182.57047,	43186.64470,	43190.71896,	43194.79327,	43198.86761,	43202.94199,	43207.01640,	43211.09085,
43215.16534,	43219.23986,	43223.31442,	43227.38902,	43231.46365,	43235.53832,	43239.61303,	43243.68777,	43247.76255,	43251.83737,
43255.91222,	43259.98711,	43264.06204,	43268.13700,	43272.21200,	43276.28704,	43280.36211,	43284.43722,	43288.51236,	43292.58755,
43296.66276,	43300.73802,	43304.81331,	43308.88864,	43312.96400,	43317.03940,	43321.11484,	43325.19031,	43329.26583,	43333.34137,
43337.41696,	43341.49258,	43345.56823,	43349.64393,	43353.71965,	43357.79542,	43361.87122,	43365.94706,	43370.02294,	43374.09885,
43378.17480,	43382.25078,	43386.32680,	43390.40286,	43394.47895,	43398.55508,	43402.63125,	43406.70746,	43410.78369,	43414.85997,
43418.93628,	43423.01263,	43427.08902,	43431.16544,	43435.24190,	43439.31839,	43443.39492,	43447.47149,	43451.54810,	43455.62474,
43459.70141,	43463.77813,	43467.85488,	43471.93166,	43476.00849,	43480.08534,	43484.16224,	43488.23917,	43492.31614,	43496.39314,
43500.47018,	43504.54726,	43508.62437,	43512.70152,	43516.77871,	43520.85593,	43524.93319,	43529.01049,	43533.08782,	43537.16519,
43541.24259,	43545.32003,	43549.39751,	43553.47502,	43557.55257,	43561.63016,	43565.70778,	43569.78544,	43573.86313,	43577.94086,
43582.01863,	43586.09643,	43590.17428,	43594.25215,	43598.33006,	43602.40801,	43606.48600,	43610.56402,	43614.64208,	43618.72017,
43622.79830,	43626.87647,	43630.95467,	43635.03291,	43639.11119,	43643.18950,	43647.26785,	43651.34623,	43655.42465,	43659.50311,
43663.58160,	43667.66013,	43671.73870,	43675.81730,	43679.89594,	43683.97461,	43688.05332,	43692.13207,	43696.21085,	43700.28967,
43704.36853,	43708.44742,	43712.52634,	43716.60531,	43720.68431,	43724.76335,	43728.84242,	43732.92153,	43737.00067,	43741.07985,
43745.15907,	43749.23832,	43753.31761,	43757.39694,	43761.47630,	43765.55570,	43769.63514,	43773.71461,	43777.79411,	43781.87366,
43785.95323,	43790.03285,	43794.11250,	43798.19219,	43802.27191,	43806.35167,	43810.43147,	43814.51130,	43818.59117,	43822.67107,
43826.75101,	43830.83099,	43834.91100,	43838.99105,	43843.07114,	43847.15126,	43851.23142,	43855.31161,	43859.39184,	43863.47211,
43867.55241,	43871.63274,	43875.71312,	43879.79353,	43883.87397,	43887.95446,	43892.03498,	43896.11553,	43900.19612,	43904.27675,
43908.35741,	43912.43811,	43916.51884,	43920.59961,	43924.68042,	43928.76126,	43932.84214,	43936.92306,	43941.00401,	43945.08499,
43949.16602,	43953.24708,	43957.32817,	43961.40930,	43965.49047,	43969.57167,	43973.65291,	43977.73419,	43981.81550,	43985.89685,
43989.97823,	43994.05965,	43998.14110,	44002.22260,	44006.30412,	44010.38569,	44014.46729,	44018.54892,	44022.63059,	44026.71230,
44030.79404,	44034.87582,	44038.95764,	44043.03949,	44047.12138,	44051.20330,	44055.28526,	44059.36725,	44063.44928,	44067.53135,
44071.61345,	44075.69559,	44079.77777,	44083.85998,	44087.94223,	44092.02451,	44096.10683,	44100.18918,	44104.27157,	44108.35400,
44112.43646,	44116.51896,	44120.60149,	44124.68406,	44128.76667,	44132.84931,	44136.93199,	44141.01470,	44145.09745,	44149.18024,
44153.26306,	44157.34591,	44161.42881,	44165.51174,	44169.59470,	44173.67770,	44177.76074,	44181.84381,	44185.92692,	44190.01006,
44194.09324,	44198.17646,	44202.25971,	44206.34300,	44210.42632,	44214.50968,	44218.59308,	44222.67651,	44226.75997,	44230.84348,
44234.92701,	44239.01059,	44243.09420,	44247.17784,	44251.26153,	44255.34524,	44259.42900,	44263.51279,	44267.59661,	44271.68047,
44275.76437,	44279.84830,	44283.93227,	44288.01627,	44292.10031,	44296.18439,	44300.26850,	44304.35265,	44308.43683,	44312.52105,
44316.60530,	44320.68959,	44324.77392,	44328.85828,	44332.94268,	44337.02711,	44341.11158,	44345.19609,	44349.28063,	44353.36520,
44357.44981,	44361.53446,	44365.61915,	44369.70387,	44373.78862,	44377.87341,	44381.95824,	44386.04310,	44390.12800,	44394.21293,
44398.29790,	44402.38291,	44406.46795,	44410.55302,	44414.63813,	44418.72328,	44422.80847,	44426.89369,	44430.97894,	44435.06423,
44439.14956,	44443.23492,	44447.32032,	44451.40575,	44455.49122,	44459.57672,	44463.66226,	44467.74784,	44471.83345,	44475.91910,
44480.00478,	44484.09050,	44488.17625,	44492.26204,	44496.34787,	44500.43373,	44504.51963,	44508.60556,	44512.69153,	44516.77753,
44520.86357,	44524.94965,	44529.03576,	44533.12190,	44537.20808,	44541.29430,	44545.38056,	44549.46684,	44553.55317,	44557.63953,
44561.72592,	44565.81235,	44569.89882,	44573.98532,	44578.07186,	44582.15843,	44586.24504,	44590.33169,	44594.41837,	44598.50508,
44602.59183,	44606.67862,	44610.76544,	44614.85230,	44618.93920,	44623.02612,	44627.11309,	44631.20009,	44635.28712,	44639.37420,
44643.46130,	44647.54844,	44651.63562,	44655.72284,	44659.81008,	44663.89737,	44667.98469,	44672.07204,	44676.15944,	44680.24686,
44684.33432,	44688.42182,	44692.50935,	44696.59692,	44700.68453,	44704.77217,	44708.85984,	44712.94755,	44717.03530,	44721.12308,
44725.21090,	44729.29875,	44733.38664,	44737.47456,	44741.56252,	44745.65051,	44749.73854,	44753.82661,	44757.91471,	44762.00284,
44766.09102,	44770.17922,	44774.26747,	44778.35574,	44782.44406,	44786.53241,	44790.62079,	44794.70921,	44798.79766,	44802.88615,
44806.97468,	44811.06324,	44815.15184,	44819.24047,	44823.32914,	44827.41784,	44831.50658,	44835.59535,	44839.68416,	44843.77301,
44847.86189,	44851.95080,	44856.03975,	44860.12874,	44864.21776,	44868.30682,	44872.39591,	44876.48504,	44880.57420,	44884.66340,
44888.75263,	44892.84190,	44896.93121,	44901.02055,	44905.10992,	44909.19933,	44913.28878,	44917.37826,	44921.46778,	44925.55733,
44929.64691,	44933.73654,	44937.82619,	44941.91589,	44946.00562,	44950.09538,	44954.18518,	44958.27501,	44962.36488,	44966.45479,
44970.54473,	44974.63470,	44978.72472,	44982.81476,	44986.90484,	44990.99496,	44995.08511,	44999.17530,	45003.26552,	45007.35578,
45011.44607,	45015.53640,	45019.62677,	45023.71717,	45027.80760,	45031.89807,	45035.98858,	45040.07912,	45044.16969,	45048.26030,
45052.35095,	45056.44163,	45060.53235,	45064.62310,	45068.71388,	45072.80471,	45076.89556,	45080.98646,	45085.07738,	45089.16835,
45093.25935,	45097.35038,	45101.44145,	45105.53255,	45109.62369,	45113.71486,	45117.80607,	45121.89732,	45125.98860,	45130.07991,
45134.17126,	45138.26265,	45142.35407,	45146.44553,	45150.53702,	45154.62854,	45158.72011,	45162.81170,	45166.90333,	45170.99500,
45175.08670,	45179.17844,	45183.27021,	45187.36202,	45191.45386,	45195.54574,	45199.63765,	45203.72960,	45207.82159,	45211.91360,
45216.00566,	45220.09775,	45224.18987,	45228.28203,	45232.37422,	45236.46645,	45240.55872,	45244.65102,	45248.74335,	45252.83572,
45256.92813,	45261.02057,	45265.11304,	45269.20555,	45273.29810,	45277.39068,	45281.48329,	45285.57594,	45289.66863,	45293.76135,
45297.85410,	45301.94689,	45306.03972,	45310.13258,	45314.22548,	45318.31841,	45322.41137,	45326.50438,	45330.59741,	45334.69048,
45338.78359,	45342.87673,	45346.96991,	45351.06312,	45355.15637,	45359.24965,	45363.34296,	45367.43632,	45371.52970,	45375.62312,
45379.71658,	45383.81007,	45387.90360,	45391.99716,	45396.09076,	45400.18439,	45404.27806,	45408.37176,	45412.46549,	45416.55927,
45420.65307,	45424.74692,	45428.84079,	45432.93470,	45437.02865,	45441.12263,	45445.21665,	45449.31070,	45453.40479,	45457.49891,
45461.59307,	45465.68726,	45469.78148,	45473.87574,	45477.97004,	45482.06437,	45486.15874,	45490.25314,	45494.34758,	45498.44205,
45502.53655,	45506.63109,	45510.72567,	45514.82028,	45518.91493,	45523.00961,	45527.10432,	45531.19907,	45535.29386,	45539.38868,
45543.48354,	45547.57843,	45551.67335,	45555.76831,	45559.86331,	45563.95834,	45568.05340,	45572.14850,	45576.24363,	45580.33880,
45584.43401,	45588.52925,	45592.62452,	45596.71983,	45600.81517,	45604.91055,	45609.00597,	45613.10141,	45617.19690,	45621.29241,
45625.38797,	45629.48356,	45633.57918,	45637.67484,	45641.77053,	45645.86625,	45649.96202,	45654.05781,	45658.15365,	45662.24951,
45666.34541,	45670.44135,	45674.53732,	45678.63333,	45682.72937,	45686.82544,	45690.92155,	45695.01770,	45699.11388,	45703.21009,
45707.30634,	45711.40262,	45715.49894,	45719.59530,	45723.69169,	45727.78811,	45731.88457,	45735.98106,	45740.07759,	45744.17415,
45748.27075,	45752.36738,	45756.46405,	45760.56075,	45764.65748,	45768.75426,	45772.85106,	45776.94790,	45781.04478,	45785.14169,
45789.23863,	45793.33561,	45797.43263,	45801.52967,	45805.62676,	45809.72388,	45813.82103,	45817.91822,	45822.01544,	45826.11270,
45830.20999,	45834.30732,	45838.40468,	45842.50207,	45846.59950,	45850.69697,	45854.79447,	45858.89201,	45862.98957,	45867.08718,
45871.18482,	45875.28249,	45879.38020,	45883.47794,	45887.57572,	45891.67353,	45895.77138,	45899.86926,	45903.96718,	45908.06513,
45912.16312,	45916.26114,	45920.35919,	45924.45728,	45928.55540,	45932.65356,	45936.75176,	45940.84999,	45944.94825,	45949.04655,
45953.14488,	45957.24325,	45961.34165,	45965.44008,	45969.53855,	45973.63706,	45977.73560,	45981.83417,	45985.93278,	45990.03143,
45994.13010,	45998.22882,	46002.32756,	46006.42635,	46010.52516,	46014.62401,	46018.72290,	46022.82182,	46026.92078,	46031.01977,
46035.11879,	46039.21785,	46043.31694,	46047.41607,	46051.51523,	46055.61443,	46059.71366,	46063.81293,	46067.91223,	46072.01156,
46076.11093,	46080.21034,	46084.30978,	46088.40925,	46092.50876,	46096.60830,	46100.70788,	46104.80749,	46108.90714,	46113.00682,
46117.10653,	46121.20628,	46125.30606,	46129.40588,	46133.50574,	46137.60562,	46141.70555,	46145.80550,	46149.90549,	46154.00552,
46158.10558,	46162.20568,	46166.30580,	46170.40597,	46174.50617,	46178.60640,	46182.70667,	46186.80697,	46190.90730,	46195.00767,
46199.10808,	46203.20852,	46207.30899,	46211.40950,	46215.51004,	46219.61062,	46223.71123,	46227.81188,	46231.91256,	46236.01328,
46240.11402,	46244.21481,	46248.31563,	46252.41648,	46256.51737,	46260.61829,	46264.71924,	46268.82024,	46272.92126,	46277.02232,
46281.12341,	46285.22454,	46289.32570,	46293.42690,	46297.52813,	46301.62940,	46305.73070,	46309.83203,	46313.93340,	46318.03481,
46322.13624,	46326.23772,	46330.33922,	46334.44076,	46338.54234,	46342.64395,	46346.74559,	46350.84727,	46354.94898,	46359.05073,
46363.15251,	46367.25433,	46371.35618,	46375.45806,	46379.55998,	46383.66193,	46387.76392,	46391.86594,	46395.96800,	46400.07009,
46404.17221,	46408.27437,	46412.37657,	46416.47880,	46420.58106,	46424.68335,	46428.78568,	46432.88805,	46436.99045,	46441.09288,
46445.19535,	46449.29785,	46453.40039,	46457.50296,	46461.60557,	46465.70821,	46469.81088,	46473.91359,	46478.01633,	46482.11911,
46486.22192,	46490.32476,	46494.42764,	46498.53056,	46502.63350,	46506.73649,	46510.83950,	46514.94255,	46519.04564,	46523.14876,
46527.25191,	46531.35510,	46535.45832,	46539.56158,	46543.66487,	46547.76819,	46551.87155,	46555.97494,	46560.07837,	46564.18183,
46568.28533,	46572.38886,	46576.49242,	46580.59602,	46584.69965,	46588.80332,	46592.90702,	46597.01076,	46601.11453,	46605.21833,
46609.32217,	46613.42604,	46617.52995,	46621.63389,	46625.73786,	46629.84187,	46633.94591,	46638.04999,	46642.15410,	46646.25825,
46650.36243,	46654.46664,	46658.57089,	46662.67517,	46666.77949,	46670.88384,	46674.98822,	46679.09264,	46683.19710,	46687.30158,
46691.40610,	46695.51066,	46699.61525,	46703.71987,	46707.82453,	46711.92922,	46716.03395,	46720.13871,	46724.24350,	46728.34833,
46732.45319,	46736.55809,	46740.66302,	46744.76799,	46748.87298,	46752.97802,	46757.08308,	46761.18819,	46765.29332,	46769.39849,
46773.50369,	46777.60893,	46781.71420,	46785.81951,	46789.92485,	46794.03022,	46798.13563,	46802.24107,	46806.34655,	46810.45206,
46814.55760,	46818.66318,	46822.76879,	46826.87444,	46830.98012,	46835.08584,	46839.19158,	46843.29737,	46847.40318,	46851.50903,
46855.61492,	46859.72084,	46863.82679,	46867.93278,	46872.03880,	46876.14485,	46880.25094,	46884.35706,	46888.46322,	46892.56941,
46896.67564,	46900.78190,	46904.88819,	46908.99452,	46913.10088,	46917.20727,	46921.31370,	46925.42016,	46929.52666,	46933.63319,
46937.73976,	46941.84635,	46945.95299,	46950.05965,	46954.16636,	46958.27309,	46962.37986,	46966.48666,	46970.59350,	46974.70037,
46978.80727,	46982.91421,	46987.02118,	46991.12819,	46995.23523,	46999.34230,	47003.44941,	47007.55655,	47011.66373,	47015.77094,
47019.87818,	47023.98546,	47028.09277,	47032.20012,	47036.30750,	47040.41491,	47044.52236,	47048.62984,	47052.73736,	47056.84491,
47060.95249,	47065.06011,	47069.16776,	47073.27544,	47077.38316,	47081.49091,	47085.59870,	47089.70652,	47093.81437,	47097.92226,
47102.03018,	47106.13814,	47110.24613,	47114.35415,	47118.46221,	47122.57030,	47126.67843,	47130.78659,	47134.89478,	47139.00300,
47143.11127,	47147.21956,	47151.32789,	47155.43625,	47159.54465,	47163.65308,	47167.76154,	47171.87004,	47175.97857,	47180.08713,
47184.19573,	47188.30436,	47192.41303,	47196.52173,	47200.63046,	47204.73923,	47208.84803,	47212.95687,	47217.06574,	47221.17464,
47225.28358,	47229.39255,	47233.50155,	47237.61059,	47241.71966,	47245.82877,	47249.93791,	47254.04708,	47258.15629,	47262.26553,
47266.37481,	47270.48412,	47274.59346,	47278.70283,	47282.81224,	47286.92169,	47291.03116,	47295.14068,	47299.25022,	47303.35980,
47307.46941,	47311.57906,	47315.68874,	47319.79845,	47323.90820,	47328.01798,	47332.12779,	47336.23764,	47340.34752,	47344.45744,
47348.56739,	47352.67737,	47356.78739,	47360.89744,	47365.00752,	47369.11764,	47373.22779,	47377.33798,	47381.44820,	47385.55845,
47389.66874,	47393.77906,	47397.88941,	47401.99980,	47406.11022,	47410.22068,	47414.33117,	47418.44169,	47422.55224,	47426.66283,
47430.77346,	47434.88411,	47438.99481,	47443.10553,	47447.21629,	47451.32708,	47455.43790,	47459.54876,	47463.65966,	47467.77058,
47471.88154,	47475.99254,	47480.10356,	47484.21462,	47488.32572,	47492.43685,	47496.54801,	47500.65920,	47504.77043,	47508.88169,
47512.99299,	47517.10432,	47521.21568,	47525.32708,	47529.43851,	47533.54998,	47537.66147,	47541.77300,	47545.88457,	47549.99617,
47554.10780,	47558.21947,	47562.33116,	47566.44290,	47570.55466,	47574.66646,	47578.77830,	47582.89016,	47587.00207,	47591.11400,
47595.22597,	47599.33797,	47603.45000,	47607.56207,	47611.67417,	47615.78631,	47619.89848,	47624.01068,	47628.12292,	47632.23519,
47636.34749,	47640.45983,	47644.57220,	47648.68460,	47652.79704,	47656.90951,	47661.02202,	47665.13455,	47669.24712,	47673.35973,
47677.47237,	47681.58504,	47685.69775,	47689.81048,	47693.92326,	47698.03606,	47702.14890,	47706.26178,	47710.37468,	47714.48762,
47718.60060,	47722.71360,	47726.82664,	47730.93972,	47735.05282,	47739.16597,	47743.27914,	47747.39235,	47751.50559,	47755.61886,
47759.73217,	47763.84551,	47767.95889,	47772.07230,	47776.18574,	47780.29921,	47784.41272,	47788.52626,	47792.63984,	47796.75345,
47800.86709,	47804.98077,	47809.09448,	47813.20822,	47817.32200,	47821.43581,	47825.54965,	47829.66353,	47833.77744,	47837.89138,
47842.00536,	47846.11937,	47850.23341,	47854.34749,	47858.46160,	47862.57574,	47866.68992,	47870.80413,	47874.91837,	47879.03265,
47883.14696,	47887.26130,	47891.37568,	47895.49009,	47899.60454,	47903.71901,	47907.83353,	47911.94807,	47916.06265,	47920.17726,
47924.29190,	47928.40658,	47932.52129,	47936.63604,	47940.75081,	47944.86562,	47948.98047,	47953.09535,	47957.21026,	47961.32520,
47965.44018,	47969.55519,	47973.67024,	47977.78531,	47981.90042,	47986.01557,	47990.13075,	47994.24596,	47998.36120,	48002.47648,
48006.59179,	48010.70713,	48014.82251,	48018.93792,	48023.05337,	48027.16884,	48031.28435,	48035.39990,	48039.51548,	48043.63109,
48047.74673,	48051.86241,	48055.97812,	48060.09386,	48064.20964,	48068.32545,	48072.44129,	48076.55717,	48080.67308,	48084.78902,
48088.90500,	48093.02101,	48097.13705,	48101.25313,	48105.36924,	48109.48538,	48113.60155,	48117.71776,	48121.83401,	48125.95028,
48130.06659,	48134.18293,	48138.29931,	48142.41572,	48146.53216,	48150.64863,	48154.76514,	48158.88168,	48162.99826,	48167.11486,
48171.23151,	48175.34818,	48179.46489,	48183.58163,	48187.69840,	48191.81521,	48195.93205,	48200.04892,	48204.16583,	48208.28277,
48212.39974,	48216.51675,	48220.63379,	48224.75086,	48228.86796,	48232.98510,	48237.10227,	48241.21948,	48245.33672,	48249.45399,
48253.57129,	48257.68863,	48261.80600,	48265.92341,	48270.04084,	48274.15831,	48278.27582,	48282.39335,	48286.51092,	48290.62852,
48294.74616,	48298.86383,	48302.98153,	48307.09927,	48311.21703,	48315.33484,	48319.45267,	48323.57054,	48327.68844,	48331.80637,
48335.92434,	48340.04234,	48344.16037,	48348.27844,	48352.39654,	48356.51467,	48360.63284,	48364.75103,	48368.86927,	48372.98753,
48377.10583,	48381.22416,	48385.34252,	48389.46092,	48393.57935,	48397.69781,	48401.81631,	48405.93484,	48410.05340,	48414.17200,
48418.29063,	48422.40929,	48426.52798,	48430.64671,	48434.76547,	48438.88426,	48443.00309,	48447.12195,	48451.24084,	48455.35977,
48459.47873,	48463.59772,	48467.71674,	48471.83580,	48475.95489,	48480.07402,	48484.19317,	48488.31236,	48492.43159,	48496.55084,
48500.67013,	48504.78945,	48508.90881,	48513.02820,	48517.14762,	48521.26707,	48525.38656,	48529.50608,	48533.62563,	48537.74522,
48541.86483,	48545.98449,	48550.10417,	48554.22389,	48558.34364,	48562.46342,	48566.58324,	48570.70309,	48574.82297,	48578.94289,
48583.06283,	48587.18282,	48591.30283,	48595.42288,	48599.54296,	48603.66307,	48607.78322,	48611.90340,	48616.02361,	48620.14385,
48624.26413,	48628.38444,	48632.50478,	48636.62516,	48640.74557,	48644.86601,	48648.98649,	48653.10700,	48657.22754,	48661.34811,
48665.46872,	48669.58936,	48673.71003,	48677.83074,	48681.95147,	48686.07224,	48690.19305,	48694.31389,	48698.43476,	48702.55566,
48706.67659,	48710.79756,	48714.91856,	48719.03960,	48723.16067,	48727.28177,	48731.40290,	48735.52406,	48739.64526,	48743.76649,
48747.88776,	48752.00906,	48756.13039,	48760.25175,	48764.37314,	48768.49457,	48772.61603,	48776.73753,	48780.85906,	48784.98062,
48789.10221,	48793.22383,	48797.34549,	48801.46718,	48805.58891,	48809.71066,	48813.83245,	48817.95428,	48822.07613,	48826.19802,
48830.31994,	48834.44189,	48838.56388,	48842.68590,	48846.80795,	48850.93004,	48855.05215,	48859.17430,	48863.29649,	48867.41870,
48871.54095,	48875.66323,	48879.78555,	48883.90789,	48888.03027,	48892.15269,	48896.27513,	48900.39761,	48904.52012,	48908.64266,
48912.76524,	48916.88785,	48921.01049,	48925.13317,	48929.25587,	48933.37861,	48937.50139,	48941.62419,	48945.74703,	48949.86990,
48953.99280,	48958.11574,	48962.23871,	48966.36171,	48970.48475,	48974.60781,	48978.73091,	48982.85405,	48986.97721,	48991.10041,
48995.22364,	48999.34690,	49003.47020,	49007.59353,	49011.71689,	49015.84028,	49019.96371,	49024.08717,	49028.21066,	49032.33419,
49036.45775,	49040.58134,	49044.70496,	49048.82861,	49052.95230,	49057.07602,	49061.19978,	49065.32356,	49069.44738,	49073.57123,
49077.69512,	49081.81904,	49085.94298,	49090.06697,	49094.19098,	49098.31503,	49102.43911,	49106.56322,	49110.68737,	49114.81155,
49118.93576,	49123.06000,	49127.18428,	49131.30858,	49135.43293,	49139.55730,	49143.68171,	49147.80614,	49151.93062,	49156.05512,
49160.17966,	49164.30423,	49168.42883,	49172.55346,	49176.67813,	49180.80283,	49184.92756,	49189.05233,	49193.17713,	49197.30196,
49201.42682,	49205.55171,	49209.67664,	49213.80160,	49217.92660,	49222.05162,	49226.17668,	49230.30177,	49234.42689,	49238.55205,
49242.67724,	49246.80246,	49250.92771,	49255.05300,	49259.17832,	49263.30367,	49267.42905,	49271.55447,	49275.67992,	49279.80540,
49283.93091,	49288.05646,	49292.18204,	49296.30765,	49300.43329,	49304.55897,	49308.68468,	49312.81042,	49316.93619,	49321.06200,
49325.18784,	49329.31371,	49333.43961,	49337.56555,	49341.69152,	49345.81752,	49349.94355,	49354.06962,	49358.19572,	49362.32185,
49366.44801,	49370.57421,	49374.70044,	49378.82670,	49382.95299,	49387.07932,	49391.20568,	49395.33207,	49399.45849,	49403.58495,
49407.71144,	49411.83796,	49415.96451,	49420.09110,	49424.21772,	49428.34437,	49432.47105,	49436.59777,	49440.72452,	49444.85130,
49448.97811,	49453.10495,	49457.23183,	49461.35874,	49465.48569,	49469.61266,	49473.73967,	49477.86671,	49481.99378,	49486.12089,
49490.24802,	49494.37519,	49498.50239,	49502.62963,	49506.75690,	49510.88419,	49515.01153,	49519.13889,	49523.26629,	49527.39372,
49531.52118,	49535.64867,	49539.77620,	49543.90375,	49548.03135,	49552.15897,	49556.28662,	49560.41431,	49564.54203,	49568.66978,
49572.79757,	49576.92539,	49581.05324,	49585.18112,	49589.30903,	49593.43698,	49597.56496,	49601.69297,	49605.82101,	49609.94909,
49614.07720,	49618.20534,	49622.33351,	49626.46172,	49630.58995,	49634.71822,	49638.84653,	49642.97486,	49647.10323,	49651.23163,
49655.36006,	49659.48852,	49663.61702,	49667.74555,	49671.87411,	49676.00270,	49680.13133,	49684.25998,	49688.38867,	49692.51740,
49696.64615,	49700.77494,	49704.90376,	49709.03261,	49713.16149,	49717.29041,	49721.41936,	49725.54834,	49729.67735,	49733.80639,
49737.93547,	49742.06458,	49746.19372,	49750.32290,	49754.45210,	49758.58134,	49762.71061,	49766.83992,	49770.96925,	49775.09862,
49779.22802,	49783.35745,	49787.48692,	49791.61641,	49795.74594,	49799.87550,	49804.00510,	49808.13472,	49812.26438,	49816.39407,
49820.52379,	49824.65354,	49828.78333,	49832.91315,	49837.04300,	49841.17288,	49845.30280,	49849.43275,	49853.56273,	49857.69274,
49861.82278,	49865.95286,	49870.08297,	49874.21311,	49878.34328,	49882.47349,	49886.60372,	49890.73399,	49894.86429,	49898.99463,
49903.12499,	49907.25539,	49911.38582,	49915.51629,	49919.64678,	49923.77731,	49927.90787,	49932.03846,	49936.16908,	49940.29974,
49944.43042,	49948.56114,	49952.69189,	49956.82268,	49960.95349,	49965.08434,	49969.21522,	49973.34613,	49977.47708,	49981.60806,
49985.73906,	49989.87011,	49994.00118,	49998.13228,	50002.26342,	50006.39459,	50010.52579,	50014.65703,	50018.78829,	50022.91959,
50027.05092,	50031.18228,	50035.31368,	50039.44510,	50043.57656,	50047.70805,	50051.83957,	50055.97113,	50060.10271,	50064.23433,
50068.36598,	50072.49767,	50076.62938,	50080.76113,	50084.89291,	50089.02472,	50093.15656,	50097.28844,	50101.42034,	50105.55228,
50109.68425,	50113.81626,	50117.94829,	50122.08036,	50126.21246,	50130.34459,	50134.47675,	50138.60895,	50142.74118,	50146.87344,
50151.00573,	50155.13805,	50159.27041,	50163.40280,	50167.53522,	50171.66767,	50175.80015,	50179.93267,	50184.06522,	50188.19780,
50192.33041,	50196.46305,	50200.59573,	50204.72844,	50208.86118,	50212.99395,	50217.12675,	50221.25959,	50225.39245,	50229.52535,
50233.65829,	50237.79125,	50241.92425,	50246.05727,	50250.19033,	50254.32342,	50258.45655,	50262.58970,	50266.72289,	50270.85611,
50274.98936,	50279.12265,	50283.25596,	50287.38931,	50291.52269,	50295.65610,	50299.78954,	50303.92302,	50308.05652,	50312.19006,
50316.32363,	50320.45724,	50324.59087,	50328.72454,	50332.85824,	50336.99197,	50341.12573,	50345.25952,	50349.39335,	50353.52721,
50357.66110,	50361.79502,	50365.92897,	50370.06296,	50374.19698,	50378.33103,	50382.46511,	50386.59922,	50390.73337,	50394.86754,
50399.00175,	50403.13599,	50407.27027,	50411.40457,	50415.53891,	50419.67327,	50423.80768,	50427.94211,	50432.07657,	50436.21107,
50440.34559,	50444.48015,	50448.61475,	50452.74937,	50456.88402,	50461.01871,	50465.15343,	50469.28818,	50473.42296,	50477.55778,
50481.69262,	50485.82750,	50489.96241,	50494.09735,	50498.23233,	50502.36733,	50506.50237,	50510.63744,	50514.77254,	50518.90767,
50523.04284,	50527.17803,	50531.31326,	50535.44852,	50539.58381,	50543.71914,	50547.85449,	50551.98988,	50556.12530,	50560.26075,
50564.39623,	50568.53174,	50572.66729,	50576.80287,	50580.93848,	50585.07412,	50589.20979,	50593.34550,	50597.48123,	50601.61700,
50605.75280,	50609.88864,	50614.02450,	50618.16040,	50622.29632,	50626.43228,	50630.56827,	50634.70429,	50638.84035,	50642.97644,
50647.11255,	50651.24870,	50655.38488,	50659.52110,	50663.65734,	50667.79362,	50671.92993,	50676.06627,	50680.20264,	50684.33904,
50688.47548,	50692.61194,	50696.74844,	50700.88497,	50705.02154,	50709.15813,	50713.29475,	50717.43141,	50721.56810,	50725.70482,
50729.84157,	50733.97836,	50738.11517,	50742.25202,	50746.38890,	50750.52581,	50754.66275,	50758.79973,	50762.93673,	50767.07377,
50771.21084,	50775.34794,	50779.48507,	50783.62224,	50787.75943,	50791.89666,	50796.03392,	50800.17121,	50804.30853,	50808.44589,
50812.58327,	50816.72069,	50820.85814,	50824.99562,	50829.13313,	50833.27068,	50837.40825,	50841.54586,	50845.68350,	50849.82117,
50853.95887,	50858.09660,	50862.23437,	50866.37217,	50870.50999,	50874.64785,	50878.78575,	50882.92367,	50887.06163,	50891.19961,
50895.33763,	50899.47568,	50903.61376,	50907.75188,	50911.89002,	50916.02820,	50920.16640,	50924.30464,	50928.44291,	50932.58122,
50936.71955,	50940.85792,	50944.99632,	50949.13474,	50953.27320,	50957.41170,	50961.55022,	50965.68878,	50969.82736,	50973.96598,
50978.10463,	50982.24331,	50986.38203,	50990.52077,	50994.65955,	50998.79835,	51002.93719,	51007.07606,	51011.21497,	51015.35390,
51019.49287,	51023.63186,	51027.77089,	51031.90995,	51036.04904,	51040.18817,	51044.32732,	51048.46651,	51052.60573,	51056.74497,
51060.88426,	51065.02357,	51069.16291,	51073.30229,	51077.44169,	51081.58113,	51085.72060,	51089.86010,	51093.99964,	51098.13920,
51102.27880,	51106.41842,	51110.55808,	51114.69777,	51118.83749,	51122.97725,	51127.11703,	51131.25685,	51135.39670,	51139.53657,
51143.67648,	51147.81643,	51151.95640,	51156.09641,	51160.23644,	51164.37651,	51168.51661,	51172.65674,	51176.79690,	51180.93710,
51185.07732,	51189.21758,	51193.35787,	51197.49818,	51201.63854,	51205.77892,	51209.91933,	51214.05978,	51218.20025,	51222.34076,
51226.48130,	51230.62187,	51234.76247,	51238.90311,	51243.04377,	51247.18447,	51251.32520,	51255.46596,	51259.60675,	51263.74757,
51267.88842,	51272.02931,	51276.17022,	51280.31117,	51284.45215,	51288.59316,	51292.73420,	51296.87528,	51301.01638,	51305.15752,
51309.29869,	51313.43988,	51317.58111,	51321.72238,	51325.86367,	51330.00499,	51334.14635,	51338.28774,	51342.42915,	51346.57060,
51350.71209,	51354.85360,	51358.99514,	51363.13672,	51367.27832,	51371.41996,	51375.56163,	51379.70333,	51383.84506,	51387.98683,
51392.12862,	51396.27045,	51400.41230,	51404.55419,	51408.69611,	51412.83806,	51416.98005,	51421.12206,	51425.26411,	51429.40618,
51433.54829,	51437.69043,	51441.83260,	51445.97480,	51450.11703,	51454.25930,	51458.40159,	51462.54392,	51466.68628,	51470.82867,
51474.97109,	51479.11354,	51483.25602,	51487.39854,	51491.54108,	51495.68366,	51499.82627,	51503.96891,	51508.11158,	51512.25428,
51516.39702,	51520.53978,	51524.68258,	51528.82540,	51532.96826,	51537.11115,	51541.25407,	51545.39703,	51549.54001,	51553.68303,
51557.82607,	51561.96915,	51566.11226,	51570.25540,	51574.39857,	51578.54177,	51582.68500,	51586.82827,	51590.97156,	51595.11489,
51599.25825,	51603.40164,	51607.54506,	51611.68851,	51615.83199,	51619.97551,	51624.11905,	51628.26263,	51632.40624,	51636.54988,
51640.69355,	51644.83725,	51648.98098,	51653.12475,	51657.26854,	51661.41237,	51665.55623,	51669.70012,	51673.84404,	51677.98799,
51682.13197,	51686.27598,	51690.42003,	51694.56410,	51698.70821,	51702.85235,	51706.99652,	51711.14072,	51715.28495,	51719.42921,
51723.57351,	51727.71783,	51731.86219,	51736.00658,	51740.15099,	51744.29544,	51748.43992,	51752.58444,	51756.72898,	51760.87355,
51765.01816,	51769.16280,	51773.30746,	51777.45216,	51781.59689,	51785.74165,	51789.88644,	51794.03127,	51798.17612,	51802.32101,
51806.46592,	51810.61087,	51814.75585,	51818.90086,	51823.04590,	51827.19097,	51831.33608,	51835.48121,	51839.62638,	51843.77157,
51847.91680,	51852.06206,	51856.20735,	51860.35267,	51864.49802,	51868.64340,	51872.78882,	51876.93426,	51881.07974,	51885.22525,
51889.37078,	51893.51635,	51897.66195,	51901.80758,	51905.95325,	51910.09894,	51914.24467,	51918.39042,	51922.53621,	51926.68203,
51930.82787,	51934.97375,	51939.11966,	51943.26561,	51947.41158,	51951.55758,	51955.70362,	51959.84968,	51963.99578,	51968.14191,
51972.28807,	51976.43426,	51980.58048,	51984.72673,	51988.87301,	51993.01933,	51997.16567,	52001.31205,	52005.45846,	52009.60490,
52013.75136,	52017.89786,	52022.04440,	52026.19096,	52030.33755,	52034.48418,	52038.63083,	52042.77752,	52046.92423,	52051.07098,
52055.21776,	52059.36457,	52063.51141,	52067.65828,	52071.80519,	52075.95212,	52080.09908,	52084.24608,	52088.39311,	52092.54016,
52096.68725,	52100.83437,	52104.98152,	52109.12870,	52113.27592,	52117.42316,	52121.57044,	52125.71774,	52129.86508,	52134.01244,
52138.15984,	52142.30727,	52146.45473,	52150.60222,	52154.74974,	52158.89730,	52163.04488,	52167.19249,	52171.34014,	52175.48782,
52179.63552,	52183.78326,	52187.93103,	52192.07883,	52196.22666,	52200.37452,	52204.52242,	52208.67034,	52212.81829,	52216.96628,
52221.11429,	52225.26234,	52229.41042,	52233.55853,	52237.70667,	52241.85484,	52246.00304,	52250.15127,	52254.29954,	52258.44783,
52262.59616,	52266.74451,	52270.89290,	52275.04132,	52279.18976,	52283.33824,	52287.48675,	52291.63529,	52295.78387,	52299.93247,
52304.08110,	52308.22977,	52312.37846,	52316.52719,	52320.67594,	52324.82473,	52328.97355,	52333.12240,	52337.27128,	52341.42019,
52345.56913,	52349.71811,	52353.86711,	52358.01614,	52362.16521,	52366.31430,	52370.46343,	52374.61259,	52378.76178,	52382.91100,
52387.06025,	52391.20953,	52395.35884,	52399.50818,	52403.65755,	52407.80696,	52411.95639,	52416.10586,	52420.25535,	52424.40488,
52428.55444,	52432.70403,	52436.85365,	52441.00330,	52445.15298,	52449.30269,	52453.45243,	52457.60220,	52461.75201,	52465.90184,
52470.05171,	52474.20160,	52478.35153,	52482.50149,	52486.65148,	52490.80150,	52494.95155,	52499.10163,	52503.25174,	52507.40188,
52511.55205,	52515.70226,	52519.85249,	52524.00276,	52528.15305,	52532.30338,	52536.45374,	52540.60412,	52544.75454,	52548.90499,
52553.05547,	52557.20598,	52561.35653,	52565.50710,	52569.65770,	52573.80833,	52577.95900,	52582.10969,	52586.26042,	52590.41118,
52594.56196,	52598.71278,	52602.86363,	52607.01451,	52611.16542,	52615.31636,	52619.46733,	52623.61833,	52627.76936,	52631.92043,
52636.07152,	52640.22265,	52644.37380,	52648.52499,	52652.67620,	52656.82745,	52660.97873,	52665.13004,	52669.28138,	52673.43275,
52677.58415,	52681.73558,	52685.88704,	52690.03853,	52694.19006,	52698.34161,	52702.49319,	52706.64481,	52710.79645,	52714.94813,
52719.09984,	52723.25157,	52727.40334,	52731.55514,	52735.70697,	52739.85883,	52744.01072,	52748.16264,	52752.31459,	52756.46658,
52760.61859,	52764.77063,	52768.92271,	52773.07481,	52777.22695,	52781.37911,	52785.53131,	52789.68354,	52793.83580,	52797.98808,
52802.14040,	52806.29275,	52810.44513,	52814.59754,	52818.74998,	52822.90246,	52827.05496,	52831.20749,	52835.36005,	52839.51265,
52843.66527,	52847.81793,	52851.97061,	52856.12333,	52860.27608,	52864.42886,	52868.58166,	52872.73450,	52876.88737,	52881.04027,
52885.19320,	52889.34616,	52893.49915,	52897.65217,	52901.80523,	52905.95831,	52910.11142,	52914.26457,	52918.41774,	52922.57095,
52926.72418,	52930.87745,	52935.03074,	52939.18407,	52943.33743,	52947.49082,	52951.64423,	52955.79768,	52959.95116,	52964.10467,
52968.25821,	52972.41178,	52976.56539,	52980.71902,	52984.87268,	52989.02637,	52993.18010,	52997.33385,	53001.48763,	53005.64145,
53009.79530,	53013.94917,	53018.10308,	53022.25701,	53026.41098,	53030.56498,	53034.71901,	53038.87307,	53043.02715,	53047.18127,
53051.33542,	53055.48960,	53059.64382,	53063.79806,	53067.95233,	53072.10663,	53076.26096,	53080.41533,	53084.56972,	53088.72414,
53092.87860,	53097.03308,	53101.18760,	53105.34214,	53109.49672,	53113.65133,	53117.80596,	53121.96063,	53126.11533,	53130.27006,
53134.42482,	53138.57960,	53142.73442,	53146.88927,	53151.04415,	53155.19907,	53159.35401,	53163.50898,	53167.66398,	53171.81901,
53175.97407,	53180.12917,	53184.28429,	53188.43944,	53192.59463,	53196.74984,	53200.90509,	53205.06036,	53209.21567,	53213.37101,
53217.52637,	53221.68177,	53225.83720,	53229.99265,	53234.14814,	53238.30366,	53242.45921,	53246.61479,	53250.77040,	53254.92604,
53259.08171,	53263.23741,	53267.39314,	53271.54890,	53275.70469,	53279.86051,	53284.01636,	53288.17224,	53292.32816,	53296.48410,
53300.64007,	53304.79608,	53308.95211,	53313.10818,	53317.26427,	53321.42040,	53325.57655,	53329.73274,	53333.88895,	53338.04520,
53342.20147,	53346.35778,	53350.51412,	53354.67049,	53358.82688,	53362.98331,	53367.13977,	53371.29626,	53375.45278,	53379.60933,
53383.76591,	53387.92252,	53392.07916,	53396.23583,	53400.39253,	53404.54926,	53408.70602,	53412.86281,	53417.01963,	53421.17648,
53425.33337,	53429.49028,	53433.64722,	53437.80419,	53441.96120,	53446.11823,	53450.27529,	53454.43239,	53458.58951,	53462.74667,
53466.90385,	53471.06107,	53475.21831,	53479.37559,	53483.53289,	53487.69023,	53491.84759,	53496.00499,	53500.16242,	53504.31987,
53508.47736,	53512.63488,	53516.79243,	53520.95000,	53525.10761,	53529.26525,	53533.42292,	53537.58062,	53541.73834,	53545.89610,
53550.05389,	53554.21171,	53558.36956,	53562.52744,	53566.68535,	53570.84329,	53575.00126,	53579.15926,	53583.31729,	53587.47535,
53591.63344,	53595.79157,	53599.94972,	53604.10790,	53608.26611,	53612.42435,	53616.58262,	53620.74093,	53624.89926,	53629.05762,
53633.21601,	53637.37444,	53641.53289,	53645.69137,	53649.84989,	53654.00843,	53658.16700,	53662.32561,	53666.48424,	53670.64290,
53674.80160,	53678.96032,	53683.11908,	53687.27786,	53691.43668,	53695.59552,	53699.75440,	53703.91330,	53708.07224,	53712.23120,
53716.39020,	53720.54922,	53724.70828,	53728.86736,	53733.02648,	53737.18562,	53741.34480,	53745.50401,	53749.66324,	53753.82251,
53757.98181,	53762.14113,	53766.30049,	53770.45988,	53774.61929,	53778.77874,	53782.93822,	53787.09772,	53791.25726,	53795.41683,
53799.57642,	53803.73605,	53807.89571,	53812.05540,	53816.21511,	53820.37486,	53824.53464,	53828.69445,	53832.85429,	53837.01415,
53841.17405,	53845.33398,	53849.49394,	53853.65393,	53857.81394,	53861.97399,	53866.13407,	53870.29418,	53874.45432,	53878.61448,
53882.77468,	53886.93491,	53891.09517,	53895.25546,	53899.41578,	53903.57612,	53907.73650,	53911.89691,	53916.05735,	53920.21782,
53924.37832,	53928.53885,	53932.69940,	53936.85999,	53941.02061,	53945.18126,	53949.34194,	53953.50265,	53957.66339,	53961.82415,
53965.98495,	53970.14578,	53974.30664,	53978.46753,	53982.62845,	53986.78940,	53990.95037,	53995.11138,	53999.27242,	54003.43349,
54007.59459,	54011.75572,	54015.91687,	54020.07806,	54024.23928,	54028.40053,	54032.56181,	54036.72312,	54040.88445,	54045.04582,
54049.20722,	54053.36865,	54057.53010,	54061.69159,	54065.85311,	54070.01466,	54074.17624,	54078.33784,	54082.49948,	54086.66115,
54090.82285,	54094.98457,	54099.14633,	54103.30812,	54107.46993,	54111.63178,	54115.79366,	54119.95556,	54124.11750,	54128.27947,
54132.44146,	54136.60349,	54140.76555,	54144.92763,	54149.08975,	54153.25190,	54157.41407,	54161.57628,	54165.73851,	54169.90078,
54174.06307,	54178.22540,	54182.38776,	54186.55014,	54190.71256,	54194.87500,	54199.03747,	54203.19998,	54207.36251,	54211.52508,
54215.68767,	54219.85030,	54224.01295,	54228.17563,	54232.33835,	54236.50109,	54240.66387,	54244.82667,	54248.98950,	54253.15237,
54257.31526,	54261.47818,	54265.64113,	54269.80412,	54273.96713,	54278.13017,	54282.29324,	54286.45634,	54290.61947,	54294.78264,
54298.94583,	54303.10905,	54307.27230,	54311.43558,	54315.59889,	54319.76223,	54323.92560,	54328.08900,	54332.25243,	54336.41589,
54340.57938,	54344.74290,	54348.90645,	54353.07003,	54357.23363,	54361.39727,	54365.56094,	54369.72464,	54373.88837,	54378.05212,
54382.21591,	54386.37973,	54390.54358,	54394.70745,	54398.87136,	54403.03530,	54407.19926,	54411.36326,	54415.52728,	54419.69134,
54423.85542,	54428.01954,	54432.18368,	54436.34786,	54440.51206,	54444.67629,	54448.84056,	54453.00485,	54457.16917,	54461.33353,
54465.49791,	54469.66232,	54473.82676,	54477.99124,	54482.15574,	54486.32027,	54490.48483,	54494.64942,	54498.81404,	54502.97869,
54507.14337,	54511.30808,	54515.47282,	54519.63759,	54523.80239,	54527.96722,	54532.13208,	54536.29696,	54540.46188,	54544.62683,
54548.79181,	54552.95681,	54557.12185,	54561.28691,	54565.45201,	54569.61714,	54573.78229,	54577.94748,	54582.11269,	54586.27794,
54590.44321,	54594.60851,	54598.77385,	54602.93921,	54607.10460,	54611.27002,	54615.43548,	54619.60096,	54623.76647,	54627.93201,
54632.09758,	54636.26318,	54640.42881,	54644.59447,	54648.76016,	54652.92588,	54657.09163,	54661.25741,	54665.42322,	54669.58905,
54673.75492,	54677.92082,	54682.08674,	54686.25270,	54690.41869,	54694.58470,	54698.75075,	54702.91682,	54707.08293,	54711.24906,
54715.41522,	54719.58142,	54723.74764,	54727.91389,	54732.08017,	54736.24649,	54740.41283,	54744.57920,	54748.74560,	54752.91203,
54757.07849,	54761.24498,	54765.41150,	54769.57804,	54773.74462,	54777.91123,	54782.07787,	54786.24453,	54790.41123,	54794.57796,
54798.74471,	54802.91150,	54807.07831,	54811.24516,	54815.41203,	54819.57893,	54823.74587,	54827.91283,	54832.07982,	54836.24684,
54840.41390,	54844.58098,	54848.74809,	54852.91523,	54857.08240,	54861.24960,	54865.41682,	54869.58408,	54873.75137,	54877.91869,
54882.08603,	54886.25341,	54890.42082,	54894.58825,	54898.75572,	54902.92321,	54907.09074,	54911.25829,	54915.42587,	54919.59349,
54923.76113,	54927.92880,	54932.09650,	54936.26423,	54940.43199,	54944.59978,	54948.76760,	54952.93545,	54957.10333,	54961.27124,
54965.43917,	54969.60714,	54973.77514,	54977.94316,	54982.11122,	54986.27930,	54990.44742,	54994.61556,	54998.78373,	55002.95194,
55007.12017,	55011.28843,	55015.45672,	55019.62504,	55023.79339,	55027.96177,	55032.13018,	55036.29862,	55040.46709,	55044.63559,
55048.80411,	55052.97267,	55057.14125,	55061.30987,	55065.47851,	55069.64719,	55073.81589,	55077.98463,	55082.15339,	55086.32218,
55090.49100,	55094.65985,	55098.82873,	55102.99764,	55107.16658,	55111.33555,	55115.50455,	55119.67358,	55123.84263,	55128.01172,
55132.18083,	55136.34998,	55140.51915,	55144.68836,	55148.85759,	55153.02686,	55157.19615,	55161.36547,	55165.53482,	55169.70420,
55173.87361,	55178.04305,	55182.21252,	55186.38202,	55190.55154,	55194.72110,	55198.89069,	55203.06030,	55207.22995,	55211.39962,
55215.56933,	55219.73906,	55223.90882,	55228.07861,	55232.24844,	55236.41829,	55240.58817,	55244.75808,	55248.92801,	55253.09798,
55257.26798,	55261.43801,	55265.60806,	55269.77815,	55273.94826,	55278.11841,	55282.28858,	55286.45878,	55290.62902,	55294.79928,
55298.96957,	55303.13989,	55307.31024,	55311.48062,	55315.65103,	55319.82147,	55323.99193,	55328.16243,	55332.33295,	55336.50351,
55340.67409,	55344.84471,	55349.01535,	55353.18602,	55357.35672,	55361.52746,	55365.69822,	55369.86901,	55374.03982,	55378.21067,
55382.38155,	55386.55246,	55390.72339,	55394.89436,	55399.06535,	55403.23638,	55407.40743,	55411.57851,	55415.74962,	55419.92077,
55424.09194,	55428.26314,	55432.43437,	55436.60562,	55440.77691,	55444.94823,	55449.11957,	55453.29095,	55457.46235,	55461.63379,
55465.80525,	55469.97674,	55474.14827,	55478.31982,	55482.49140,	55486.66301,	55490.83464,	55495.00631,	55499.17801,	55503.34974,
55507.52149,	55511.69328,	55515.86509,	55520.03693,	55524.20881,	55528.38071,	55532.55264,	55536.72460,	55540.89659,	55545.06861,
55549.24066,	55553.41273,	55557.58484,	55561.75698,	55565.92914,	55570.10134,	55574.27356,	55578.44581,	55582.61809,	55586.79040,
55590.96274,	55595.13511,	55599.30751,	55603.47994,	55607.65240,	55611.82488,	55615.99740,	55620.16994,	55624.34252,	55628.51512,
55632.68775,	55636.86041,	55641.03310,	55645.20582,	55649.37857,	55653.55135,	55657.72416,	55661.89699,	55666.06986,	55670.24275,
55674.41568,	55678.58863,	55682.76161,	55686.93462,	55691.10766,	55695.28073,	55699.45383,	55703.62696,	55707.80012,	55711.97330,
55716.14652,	55720.31976,	55724.49304,	55728.66634,	55732.83967,	55737.01303,	55741.18642,	55745.35984,	55749.53329,	55753.70677,
55757.88028,	55762.05381,	55766.22738,	55770.40097,	55774.57459,	55778.74825,	55782.92193,	55787.09564,	55791.26938,	55795.44315,
55799.61695,	55803.79077,	55807.96463,	55812.13851,	55816.31243,	55820.48637,	55824.66034,	55828.83435,	55833.00838,	55837.18244,
55841.35653,	55845.53064,	55849.70479,	55853.87897,	55858.05317,	55862.22741,	55866.40167,	55870.57596,	55874.75028,	55878.92463,
55883.09901,	55887.27342,	55891.44786,	55895.62233,	55899.79682,	55903.97135,	55908.14590,	55912.32049,	55916.49510,	55920.66974,
55924.84441,	55929.01911,	55933.19384,	55937.36859,	55941.54338,	55945.71820,	55949.89304,	55954.06791,	55958.24282,	55962.41775,
55966.59271,	55970.76770,	55974.94272,	55979.11776,	55983.29284,	55987.46795,	55991.64308,	55995.81825,	55999.99344,	56004.16866,
56008.34391,	56012.51919,	56016.69450,	56020.86984,	56025.04520,	56029.22060,	56033.39603,	56037.57148,	56041.74696,	56045.92247,
56050.09801,	56054.27358,	56058.44918,	56062.62481,	56066.80047,	56070.97615,	56075.15187,	56079.32761,	56083.50338,	56087.67919,
56091.85502,	56096.03088,	56100.20676,	56104.38268,	56108.55863,	56112.73460,	56116.91061,	56121.08664,	56125.26270,	56129.43880,
56133.61492,	56137.79106,	56141.96724,	56146.14345,	56150.31969,	56154.49595,	56158.67224,	56162.84857,	56167.02492,	56171.20130,
56175.37771,	56179.55415,	56183.73062,	56187.90711,	56192.08364,	56196.26019,	56200.43677,	56204.61339,	56208.79003,	56212.96670,
56217.14340,	56221.32012,	56225.49688,	56229.67367,	56233.85048,	56238.02732,	56242.20420,	56246.38110,	56250.55803,	56254.73499,
56258.91197,	56263.08899,	56267.26604,	56271.44311,	56275.62022,	56279.79735,	56283.97451,	56288.15170,	56292.32892,	56296.50617,
56300.68344,	56304.86075,	56309.03808,	56313.21545,	56317.39284,	56321.57026,	56325.74771,	56329.92519,	56334.10270,	56338.28023,
56342.45780,	56346.63539,	56350.81301,	56354.99067,	56359.16835,	56363.34606,	56367.52380,	56371.70156,	56375.87936,	56380.05718,
56384.23504,	56388.41292,	56392.59083,	56396.76877,	56400.94674,	56405.12474,	56409.30277,	56413.48082,	56417.65891,	56421.83702,
56426.01516,	56430.19333,	56434.37153,	56438.54976,	56442.72802,	56446.90630,	56451.08462,	56455.26296,	56459.44133,	56463.61974,
56467.79817,	56471.97663,	56476.15511,	56480.33363,	56484.51217,	56488.69075,	56492.86935,	56497.04798,	56501.22664,	56505.40533,
56509.58405,	56513.76280,	56517.94157,	56522.12038,	56526.29921,	56530.47807,	56534.65696,	56538.83588,	56543.01483,	56547.19381,
56551.37281,	56555.55185,	56559.73091,	56563.91000,	56568.08912,	56572.26827,	56576.44745,	56580.62666,	56584.80589,	56588.98516,
56593.16445,	56597.34377,	56601.52312,	56605.70250,	56609.88191,	56614.06135,	56618.24082,	56622.42031,	56626.59983,	56630.77938,
56634.95896,	56639.13857,	56643.31821,	56647.49788,	56651.67757,	56655.85730,	56660.03705,	56664.21683,	56668.39664,	56672.57648,
56676.75635,	56680.93625,	56685.11617,	56689.29612,	56693.47611,	56697.65612,	56701.83616,	56706.01623,	56710.19632,	56714.37645,
56718.55660,	56722.73679,	56726.91700,	56731.09724,	56735.27751,	56739.45781,	56743.63813,	56747.81849,	56751.99887,	56756.17929,
56760.35973,	56764.54020,	56768.72070,	56772.90122,	56777.08178,	56781.26236,	56785.44298,	56789.62362,	56793.80429,	56797.98499,
56802.16572,	56806.34647,	56810.52726,	56814.70807,	56818.88891,	56823.06978,	56827.25068,	56831.43161,	56835.61257,	56839.79356,
56843.97457,	56848.15561,	56852.33668,	56856.51778,	56860.69891,	56864.88007,	56869.06126,	56873.24247,	56877.42371,	56881.60499,
56885.78629,	56889.96761,	56894.14897,	56898.33036,	56902.51177,	56906.69322,	56910.87469,	56915.05619,	56919.23772,	56923.41928,
56927.60086,	56931.78248,	56935.96412,	56940.14579,	56944.32749,	56948.50922,	56952.69098,	56956.87277,	56961.05458,	56965.23643,
56969.41830,	56973.60020,	56977.78213,	56981.96409,	56986.14607,	56990.32809,	56994.51013,	56998.69220,	57002.87430,	57007.05643,
57011.23859,	57015.42078,	57019.60299,	57023.78524,	57027.96751,	57032.14981,	57036.33214,	57040.51449,	57044.69688,	57048.87930,
57053.06174,	57057.24421,	57061.42671,	57065.60924,	57069.79180,	57073.97438,	57078.15700,	57082.33964,	57086.52231,	57090.70501,
57094.88774,	57099.07050,	57103.25328,	57107.43610,	57111.61894,	57115.80181,	57119.98471,	57124.16764,	57128.35059,	57132.53358,
57136.71659,	57140.89963,	57145.08270,	57149.26580,	57153.44893,	57157.63209,	57161.81527,	57165.99848,	57170.18172,	57174.36499,
57178.54829,	57182.73162,	57186.91497,	57191.09836,	57195.28177,	57199.46521,	57203.64868,	57207.83218,	57212.01570,	57216.19926,
57220.38284,	57224.56645,	57228.75009,	57232.93376,	57237.11746,	57241.30118,	57245.48494,	57249.66872,	57253.85253,	57258.03637,
57262.22024,	57266.40413,	57270.58806,	57274.77201,	57278.95599,	57283.14000,	57287.32404,	57291.50810,	57295.69220,	57299.87632,
57304.06048,	57308.24466,	57312.42886,	57316.61310,	57320.79737,	57324.98166,	57329.16598,	57333.35033,	57337.53471,	57341.71912,
57345.90356,	57350.08802,	57354.27251,	57358.45703,	57362.64158,	57366.82616,	57371.01077,	57375.19540,	57379.38006,	57383.56476,
57387.74948,	57391.93422,	57396.11900,	57400.30381,	57404.48864,	57408.67350,	57412.85839,	57417.04331,	57421.22826,	57425.41323,
57429.59824,	57433.78327,	57437.96833,	57442.15342,	57446.33853,	57450.52368,	57454.70885,	57458.89405,	57463.07928,	57467.26454,
57471.44983,	57475.63515,	57479.82049,	57484.00586,	57488.19126,	57492.37669,	57496.56215,	57500.74763,	57504.93315,	57509.11869,
57513.30426,	57517.48986,	57521.67549,	57525.86114,	57530.04683,	57534.23254,	57538.41828,	57542.60405,	57546.78984,	57550.97567,
57555.16152,	57559.34740,	57563.53331,	57567.71925,	57571.90522,	57576.09122,	57580.27724,	57584.46329,	57588.64937,	57592.83548,
57597.02162,	57601.20778,	57605.39397,	57609.58020,	57613.76645,	57617.95272,	57622.13903,	57626.32536,	57630.51173,	57634.69812,
57638.88454,	57643.07099,	57647.25746,	57651.44397,	57655.63050,	57659.81706,	57664.00365,	57668.19027,	57672.37691,	57676.56359,
57680.75029,	57684.93702,	57689.12378,	57693.31056,	57697.49738,	57701.68422,	57705.87109,	57710.05799,	57714.24492,	57718.43188,
57722.61886,	57726.80588,	57730.99292,	57735.17999,	57739.36708,	57743.55421,	57747.74136,	57751.92855,	57756.11576,	57760.30299,
57764.49026,	57768.67756,	57772.86488,	57777.05223,	57781.23961,	57785.42702,	57789.61445,	57793.80192,	57797.98941,	57802.17693,
57806.36448,	57810.55206,	57814.73966,	57818.92730,	57823.11496,	57827.30265,	57831.49037,	57835.67811,	57839.86589,	57844.05369,
57848.24152,	57852.42938,	57856.61727,	57860.80518,	57864.99313,	57869.18110,	57873.36910,	57877.55713,	57881.74518,	57885.93327,
57890.12138,	57894.30952,	57898.49769,	57902.68589,	57906.87411,	57911.06236,	57915.25065,	57919.43895,	57923.62729,	57927.81566,
57932.00405,	57936.19247,	57940.38093,	57944.56940,	57948.75791,	57952.94645,	57957.13501,	57961.32360,	57965.51222,	57969.70087,
57973.88954,	57978.07824,	57982.26698,	57986.45574,	57990.64452,	57994.83334,	57999.02218,	58003.21106,	58007.39996,	58011.58889,
58015.77784,	58019.96683,	58024.15584,	58028.34488,	58032.53395,	58036.72305,	58040.91217,	58045.10132,	58049.29051,	58053.47972,
58057.66895,	58061.85822,	58066.04751,	58070.23683,	58074.42618,	58078.61556,	58082.80497,	58086.99440,	58091.18387,	58095.37336,
58099.56287,	58103.75242,	58107.94199,	58112.13160,	58116.32123,	58120.51089,	58124.70057,	58128.89029,	58133.08003,	58137.26980,
58141.45960,	58145.64943,	58149.83928,	58154.02917,	58158.21908,	58162.40902,	58166.59898,	58170.78898,	58174.97900,	58179.16905,
58183.35913,	58187.54924,	58191.73938,	58195.92954,	58200.11973,	58204.30995,	58208.50020,	58212.69047,	58216.88078,	58221.07111,
58225.26147,	58229.45186,	58233.64227,	58237.83272,	58242.02319,	58246.21369,	58250.40422,	58254.59477,	58258.78536,	58262.97597,
58267.16661,	58271.35728,	58275.54797,	58279.73870,	58283.92945,	58288.12023,	58292.31103,	58296.50187,	58300.69273,	58304.88363,
58309.07455,	58313.26549,	58317.45647,	58321.64747,	58325.83850,	58330.02956,	58334.22065,	58338.41177,	58342.60291,	58346.79408,
58350.98528,	58355.17651,	58359.36776,	58363.55905,	58367.75036,	58371.94170,	58376.13306,	58380.32446,	58384.51588,	58388.70733,
58392.89881,	58397.09032,	58401.28185,	58405.47342,	58409.66501,	58413.85663,	58418.04827,	58422.23995,	58426.43165,	58430.62338,
58434.81514,	58439.00693,	58443.19874,	58447.39058,	58451.58245,	58455.77435,	58459.96628,	58464.15823,	58468.35021,	58472.54222,
58476.73426,	58480.92632,	58485.11842,	58489.31054,	58493.50269,	58497.69486,	58501.88707,	58506.07930,	58510.27156,	58514.46385,
58518.65617,	58522.84851,	58527.04088,	58531.23328,	58535.42571,	58539.61817,	58543.81065,	58548.00316,	58552.19570,	58556.38827,
58560.58087,	58564.77349,	58568.96614,	58573.15882,	58577.35153,	58581.54426,	58585.73702,	58589.92981,	58594.12263,	58598.31548,
58602.50835,	58606.70125,	58610.89418,	58615.08714,	58619.28013,	58623.47314,	58627.66618,	58631.85925,	58636.05235,	58640.24547,
58644.43862,	58648.63180,	58652.82501,	58657.01825,	58661.21151,	58665.40480,	58669.59812,	58673.79147,	58677.98485,	58682.17825,
58686.37168,	58690.56514,	58694.75862,	58698.95214,	58703.14568,	58707.33925,	58711.53285,	58715.72647,	58719.92013,	58724.11381,
58728.30752,	58732.50125,	58736.69502,	58740.88881,	58745.08263,	58749.27648,	58753.47035,	58757.66426,	58761.85819,	58766.05215,
58770.24613,	58774.44015,	58778.63419,	58782.82826,	58787.02236,	58791.21648,	58795.41064,	58799.60482,	58803.79903,	58807.99326,
58812.18753,	58816.38182,	58820.57614,	58824.77049,	58828.96486,	58833.15927,	58837.35370,	58841.54816,	58845.74264,	58849.93716,
58854.13170,	58858.32627,	58862.52087,	58866.71549,	58870.91015,	58875.10483,	58879.29954,	58883.49427,	58887.68904,	58891.88383,
58896.07865,	58900.27349,	58904.46837,	58908.66327,	58912.85820,	58917.05316,	58921.24815,	58925.44316,	58929.63820,	58933.83327,
58938.02837,	58942.22349,	58946.41864,	58950.61382,	58954.80903,	58959.00427,	58963.19953,	58967.39482,	58971.59014,	58975.78548,
58979.98086,	58984.17626,	58988.37169,	58992.56715,	58996.76263,	59000.95814,	59005.15368,	59009.34925,	59013.54484,	59017.74047,
59021.93612,	59026.13180,	59030.32750,	59034.52324,	59038.71900,	59042.91479,	59047.11060,	59051.30645,	59055.50232,	59059.69822,
59063.89415,	59068.09010,	59072.28608,	59076.48209,	59080.67813,	59084.87420,	59089.07029,	59093.26641,	59097.46256,	59101.65874,
59105.85494,	59110.05117,	59114.24743,	59118.44372,	59122.64003,	59126.83637,	59131.03274,	59135.22914,	59139.42557,	59143.62202,
59147.81850,	59152.01501,	59156.21154,	59160.40810,	59164.60470,	59168.80131,	59172.99796,	59177.19463,	59181.39133,	59185.58806,
59189.78482,	59193.98160,	59198.17841,	59202.37525,	59206.57212,	59210.76902,	59214.96594,	59219.16289,	59223.35986,	59227.55687,
59231.75390,	59235.95096,	59240.14805,	59244.34516,	59248.54231,	59252.73948,	59256.93667,	59261.13390,	59265.33115,	59269.52843,
59273.72574,	59277.92308,	59282.12044,	59286.31783,	59290.51525,	59294.71270,	59298.91017,	59303.10767,	59307.30520,	59311.50275,
59315.70034,	59319.89795,	59324.09559,	59328.29326,	59332.49095,	59336.68867,	59340.88642,	59345.08420,	59349.28200,	59353.47983,
59357.67769,	59361.87558,	59366.07349,	59370.27143,	59374.46940,	59378.66740,	59382.86543,	59387.06348,	59391.26156,	59395.45966,
59399.65780,	59403.85596,	59408.05415,	59412.25237,	59416.45061,	59420.64888,	59424.84718,	59429.04551,	59433.24386,	59437.44225,
59441.64066,	59445.83909,	59450.03756,	59454.23605,	59458.43457,	59462.63312,	59466.83169,	59471.03029,	59475.22892,	59479.42758,
59483.62627,	59487.82498,	59492.02372,	59496.22248,	59500.42128,	59504.62010,	59508.81895,	59513.01783,	59517.21673,	59521.41566,
59525.61462,	59529.81361,	59534.01262,	59538.21167,	59542.41073,	59546.60983,	59550.80896,	59555.00811,	59559.20729,	59563.40649,
59567.60573,	59571.80499,	59576.00428,	59580.20359,	59584.40294,	59588.60231,	59592.80171,	59597.00113,	59601.20059,	59605.40007,
59609.59957,	59613.79911,	59617.99867,	59622.19826,	59626.39788,	59630.59753,	59634.79720,	59638.99690,	59643.19663,	59647.39638,
59651.59617,	59655.79598,	59659.99581,	59664.19568,	59668.39557,	59672.59549,	59676.79544,	59680.99541,	59685.19541,	59689.39544,
59693.59550,	59697.79558,	59701.99570,	59706.19583,	59710.39600,	59714.59619,	59718.79642,	59722.99666,	59727.19694,	59731.39724,
59735.59757,	59739.79793,	59743.99832,	59748.19873,	59752.39917,	59756.59964,	59760.80013,	59765.00065,	59769.20120,	59773.40178,
59777.60238,	59781.80302,	59786.00368,	59790.20436,	59794.40508,	59798.60582,	59802.80659,	59807.00738,	59811.20820,	59815.40905,
59819.60993,	59823.81084,	59828.01177,	59832.21273,	59836.41372,	59840.61473,	59844.81577,	59849.01684,	59853.21794,	59857.41906,
59861.62021,	59865.82139,	59870.02260,	59874.22383,	59878.42509,	59882.62638,	59886.82770,	59891.02904,	59895.23041,	59899.43181,
59903.63323,	59907.83468,	59912.03616,	59916.23767,	59920.43920,	59924.64076,	59928.84235,	59933.04397,	59937.24561,	59941.44728,
59945.64898,	59949.85070,	59954.05245,	59958.25423,	59962.45604,	59966.65787,	59970.85973,	59975.06162,	59979.26354,	59983.46548,
59987.66745,	59991.86945,	59996.07147,	60000.27353,	60004.47561,	60008.67771,	60012.87985,	60017.08201,	60021.28420,	60025.48641,
60029.68865,	60033.89093,	60038.09322,	60042.29555,	60046.49790,	60050.70028,	60054.90269,	60059.10512,	60063.30758,	60067.51007,
60071.71258,	60075.91513,	60080.11770,	60084.32029,	60088.52292,	60092.72557,	60096.92825,	60101.13096,	60105.33369,	60109.53645,
60113.73924,	60117.94205,	60122.14490,	60126.34777,	60130.55066,	60134.75359,	60138.95654,	60143.15952,	60147.36252,	60151.56555,
60155.76861,	60159.97170,	60164.17482,	60168.37796,	60172.58113,	60176.78432,	60180.98755,	60185.19080,	60189.39407,	60193.59738,
60197.80071,	60202.00407,	60206.20746,	60210.41087,	60214.61431,	60218.81778,	60223.02128,	60227.22480,	60231.42835,	60235.63192,
60239.83553,	60244.03916,	60248.24282,	60252.44650,	60256.65022,	60260.85396,	60265.05772,	60269.26152,	60273.46534,	60277.66919,
60281.87306,	60286.07696,	60290.28089,	60294.48485,	60298.68884,	60302.89285,	60307.09689,	60311.30095,	60315.50504,	60319.70916,
60323.91331,	60328.11749,	60332.32169,	60336.52592,	60340.73017,	60344.93445,	60349.13876,	60353.34310,	60357.54747,	60361.75186,
60365.95628,	60370.16072,	60374.36519,	60378.56969,	60382.77422,	60386.97877,	60391.18336,	60395.38796,	60399.59260,	60403.79726,
60408.00195,	60412.20667,	60416.41141,	60420.61618,	60424.82098,	60429.02581,	60433.23066,	60437.43554,	60441.64044,	60445.84538,
60450.05034,	60454.25533,	60458.46034,	60462.66538,	60466.87045,	60471.07555,	60475.28067,	60479.48582,	60483.69100,	60487.89620,
60492.10143,	60496.30669,	60500.51198,	60504.71729,	60508.92263,	60513.12800,	60517.33339,	60521.53881,	60525.74426,	60529.94973,
60534.15524,	60538.36077,	60542.56632,	60546.77191,	60550.97752,	60555.18315,	60559.38882,	60563.59451,	60567.80023,	60572.00597,
60576.21175,	60580.41755,	60584.62337,	60588.82923,	60593.03511,	60597.24101,	60601.44695,	60605.65291,	60609.85890,	60614.06492,
60618.27096,	60622.47703,	60626.68313,	60630.88925,	60635.09540,	60639.30158,	60643.50778,	60647.71402,	60651.92027,	60656.12656,
60660.33287,	60664.53921,	60668.74558,	60672.95197,	60677.15840,	60681.36484,	60685.57132,	60689.77782,	60693.98435,	60698.19091,
60702.39749,	60706.60410,	60710.81074,	60715.01740,	60719.22409,	60723.43081,	60727.63755,	60731.84433,	60736.05112,	60740.25795,
60744.46480,	60748.67168,	60752.87859,	60757.08552,	60761.29248,	60765.49947,	60769.70649,	60773.91353,	60778.12060,	60782.32769,
60786.53482,	60790.74196,	60794.94914,	60799.15634,	60803.36357,	60807.57083,	60811.77812,	60815.98543,	60820.19277,	60824.40013,
60828.60752,	60832.81494,	60837.02239,	60841.22986,	60845.43736,	60849.64489,	60853.85244,	60858.06002,	60862.26763,	60866.47526,
60870.68292,	60874.89061,	60879.09833,	60883.30607,	60887.51384,	60891.72163,	60895.92946,	60900.13731,	60904.34518,	60908.55309,
60912.76102,	60916.96897,	60921.17696,	60925.38497,	60929.59301,	60933.80107,	60938.00916,	60942.21728,	60946.42543,	60950.63360,
60954.84180,	60959.05003,	60963.25828,	60967.46656,	60971.67487,	60975.88320,	60980.09156,	60984.29995,	60988.50836,	60992.71681,
60996.92527,	61001.13377,	61005.34229,	61009.55084,	61013.75942,	61017.96802,	61022.17665,	61026.38530,	61030.59399,	61034.80270,
61039.01143,	61043.22020,	61047.42899,	61051.63781,	61055.84665,	61060.05552,	61064.26442,	61068.47334,	61072.68230,	61076.89127,
61081.10028,	61085.30931,	61089.51837,	61093.72746,	61097.93657,	61102.14571,	61106.35487,	61110.56407,	61114.77329,	61118.98253,
61123.19181,	61127.40111,	61131.61044,	61135.81979,	61140.02917,	61144.23858,	61148.44801,	61152.65748,	61156.86696,	61161.07648,
61165.28602,	61169.49559,	61173.70518,	61177.91481,	61182.12446,	61186.33413,	61190.54383,	61194.75356,	61198.96332,	61203.17310,
61207.38291,	61211.59275,	61215.80261,	61220.01250,	61224.22242,	61228.43236,	61232.64233,	61236.85233,	61241.06236,	61245.27241,
61249.48248,	61253.69259,	61257.90272,	61262.11288,	61266.32306,	61270.53327,	61274.74351,	61278.95378,	61283.16407,	61287.37439,
61291.58473,	61295.79510,	61300.00550,	61304.21593,	61308.42638,	61312.63686,	61316.84737,	61321.05790,	61325.26846,	61329.47904,
61333.68966,	61337.90030,	61342.11096,	61346.32166,	61350.53237,	61354.74312,	61358.95389,	61363.16469,	61367.37552,	61371.58637,
61375.79725,	61380.00816,	61384.21909,	61388.43005,	61392.64104,	61396.85206,	61401.06310,	61405.27416,	61409.48526,	61413.69638,
61417.90752,	61422.11870,	61426.32990,	61430.54113,	61434.75238,	61438.96366,	61443.17497,	61447.38630,	61451.59766,	61455.80905,
61460.02047,	61464.23191,	61468.44337,	61472.65487,	61476.86639,	61481.07794,	61485.28951,	61489.50111,	61493.71274,	61497.92439,
61502.13608,	61506.34778,	61510.55952,	61514.77128,	61518.98307,	61523.19488,	61527.40672,	61531.61859,	61535.83048,	61540.04241,
61544.25435,	61548.46633,	61552.67833,	61556.89036,	61561.10241,	61565.31449,	61569.52660,	61573.73873,	61577.95090,	61582.16308,
61586.37530,	61590.58754,	61594.79981,	61599.01210,	61603.22442,	61607.43677,	61611.64914,	61615.86154,	61620.07397,	61624.28642,
61628.49890,	61632.71141,	61636.92395,	61641.13651,	61645.34909,	61649.56171,	61653.77435,	61657.98701,	61662.19971,	61666.41243,
61670.62517,	61674.83795,	61679.05075,	61683.26357,	61687.47643,	61691.68931,	61695.90221,	61700.11515,	61704.32811,	61708.54109,
61712.75411,	61716.96714,	61721.18021,	61725.39330,	61729.60642,	61733.81957,	61738.03274,	61742.24594,	61746.45916,	61750.67242,
61754.88570,	61759.09900,	61763.31233,	61767.52569,	61771.73908,	61775.95249,	61780.16593,	61784.37939,	61788.59288,	61792.80640,
61797.01994,	61801.23351,	61805.44711,	61809.66074,	61813.87439,	61818.08806,	61822.30177,	61826.51550,	61830.72925,	61834.94304,
61839.15685,	61843.37068,	61847.58455,	61851.79844,	61856.01235,	61860.22629,	61864.44026,	61868.65426,	61872.86828,	61877.08233,
61881.29640,	61885.51051,	61889.72463,	61893.93879,	61898.15297,	61902.36718,	61906.58141,	61910.79567,	61915.00996,	61919.22428,
61923.43862,	61927.65298,	61931.86738,	61936.08180,	61940.29624,	61944.51072,	61948.72521,	61952.93974,	61957.15429,	61961.36887,
61965.58348,	61969.79811,	61974.01277,	61978.22745,	61982.44216,	61986.65690,	61990.87167,	61995.08646,	61999.30127,	62003.51612,
62007.73099,	62011.94589,	62016.16081,	62020.37576,	62024.59074,	62028.80574,	62033.02077,	62037.23582,	62041.45090,	62045.66601,
62049.88115,	62054.09631,	62058.31150,	62062.52671,	62066.74195,	62070.95722,	62075.17251,	62079.38783,	62083.60318,	62087.81855,
62092.03395,	62096.24938,	62100.46483,	62104.68031,	62108.89582,	62113.11135,	62117.32691,	62121.54249,	62125.75810,	62129.97374,
62134.18940,	62138.40509,	62142.62081,	62146.83656,	62151.05232,	62155.26812,	62159.48394,	62163.69979,	62167.91567,	62172.13157,
62176.34750,	62180.56345,	62184.77943,	62188.99544,	62193.21147,	62197.42754,	62201.64362,	62205.85973,	62210.07587,	62214.29204,
62218.50823,	62222.72445,	62226.94070,	62231.15697,	62235.37327,	62239.58959,	62243.80594,	62248.02232,	62252.23872,	62256.45515,
62260.67161,	62264.88809,	62269.10460,	62273.32113,	62277.53770,	62281.75428,	62285.97090,	62290.18754,	62294.40421,	62298.62090,
62302.83762,	62307.05437,	62311.27114,	62315.48794,	62319.70476,	62323.92162,	62328.13849,	62332.35540,	62336.57233,	62340.78929,
62345.00627,	62349.22328,	62353.44032,	62357.65738,	62361.87447,	62366.09158,	62370.30872,	62374.52589,	62378.74309,	62382.96031,
62387.17755,	62391.39483,	62395.61213,	62399.82945,	62404.04681,	62408.26418,	62412.48159,	62416.69902,	62420.91648,	62425.13396,
62429.35147,	62433.56901,	62437.78657,	62442.00416,	62446.22178,	62450.43942,	62454.65709,	62458.87478,	62463.09250,	62467.31025,
62471.52802,	62475.74582,	62479.96365,	62484.18150,	62488.39938,	62492.61728,	62496.83521,	62501.05317,	62505.27116,	62509.48917,
62513.70720,	62517.92527,	62522.14335,	62526.36147,	62530.57961,	62534.79778,	62539.01597,	62543.23419,	62547.45244,	62551.67071,
62555.88901,	62560.10734,	62564.32569,	62568.54407,	62572.76247,	62576.98090,	62581.19936,	62585.41784,	62589.63635,	62593.85489,
62598.07345,	62602.29204,	62606.51065,	62610.72929,	62614.94796,	62619.16665,	62623.38537,	62627.60411,	62631.82289,	62636.04168,
62640.26051,	62644.47936,	62648.69824,	62652.91714,	62657.13607,	62661.35502,	62665.57401,	62669.79301,	62674.01205,	62678.23111,
62682.45019,	62686.66931,	62690.88845,	62695.10761,	62699.32680,	62703.54602,	62707.76526,	62711.98453,	62716.20383,	62720.42315,
62724.64250,	62728.86188,	62733.08128,	62737.30070,	62741.52016,	62745.73964,	62749.95914,	62754.17868,	62758.39823,	62762.61782,
62766.83743,	62771.05707,	62775.27673,	62779.49642,	62783.71613,	62787.93588,	62792.15564,	62796.37544,	62800.59526,	62804.81510,
62809.03498,	62813.25488,	62817.47480,	62821.69475,	62825.91473,	62830.13473,	62834.35476,	62838.57482,	62842.79490,	62847.01501,
62851.23514,	62855.45530,	62859.67549,	62863.89570,	62868.11594,	62872.33621,	62876.55650,	62880.77681,	62884.99716,	62889.21753,
62893.43792,	62897.65835,	62901.87879,	62906.09927,	62910.31977,	62914.54029,	62918.76085,	62922.98143,	62927.20203,	62931.42266,
62935.64332,	62939.86400,	62944.08471,	62948.30545,	62952.52621,	62956.74700,	62960.96781,	62965.18865,	62969.40952,	62973.63041,
62977.85133,	62982.07227,	62986.29324,	62990.51424,	62994.73526,	62998.95631,	63003.17739,	63007.39849,	63011.61961,	63015.84077,
63020.06195,	63024.28315,	63028.50438,	63032.72564,	63036.94693,	63041.16824,	63045.38957,	63049.61093,	63053.83232,	63058.05374,
63062.27518,	63066.49664,	63070.71813,	63074.93965,	63079.16120,	63083.38277,	63087.60437,	63091.82599,	63096.04764,	63100.26931,
63104.49101,	63108.71274,	63112.93449,	63117.15627,	63121.37808,	63125.59991,	63129.82177,	63134.04365,	63138.26556,	63142.48750,
63146.70946,	63150.93145,	63155.15346,	63159.37550,	63163.59756,	63167.81966,	63172.04177,	63176.26392,	63180.48609,	63184.70828,
63188.93051,	63193.15275,	63197.37503,	63201.59733,	63205.81966,	63210.04201,	63214.26439,	63218.48679,	63222.70922,	63226.93168,
63231.15416,	63235.37667,	63239.59920,	63243.82176,	63248.04435,	63252.26696,	63256.48960,	63260.71226,	63264.93495,	63269.15767,
63273.38041,	63277.60318,	63281.82598,	63286.04880,	63290.27164,	63294.49452,	63298.71741,	63302.94034,	63307.16329,	63311.38627,
63315.60927,	63319.83230,	63324.05535,	63328.27843,	63332.50154,	63336.72467,	63340.94783,	63345.17101,	63349.39422,	63353.61746,
63357.84072,	63362.06401,	63366.28732,	63370.51066,	63374.73403,	63378.95742,	63383.18084,	63387.40428,	63391.62775,	63395.85125,
63400.07477,	63404.29832,	63408.52189,	63412.74549,	63416.96912,	63421.19277,	63425.41645,	63429.64015,	63433.86388,	63438.08764,
63442.31142,	63446.53523,	63450.75906,	63454.98292,	63459.20680,	63463.43071,	63467.65465,	63471.87861,	63476.10260,	63480.32662,
63484.55066,	63488.77473,	63492.99882,	63497.22294,	63501.44708,	63505.67125,	63509.89545,	63514.11967,	63518.34392,	63522.56819,
63526.79249,	63531.01682,	63535.24117,	63539.46555,	63543.68995,	63547.91438,	63552.13884,	63556.36332,	63560.58782,	63564.81236,
63569.03692,	63573.26150,	63577.48611,	63581.71075,	63585.93541,	63590.16010,	63594.38481,	63598.60955,	63602.83432,	63607.05911,
63611.28393,	63615.50877,	63619.73364,	63623.95854,	63628.18346,	63632.40841,	63636.63338,	63640.85838,	63645.08340,	63649.30845,
63653.53353,	63657.75863,	63661.98376,	63666.20892,	63670.43410,	63674.65930,	63678.88453,	63683.10979,	63687.33507,	63691.56038,
63695.78572,	63700.01108,	63704.23647,	63708.46188,	63712.68732,	63716.91278,	63721.13827,	63725.36379,	63729.58933,	63733.81490,
63738.04049,	63742.26611,	63746.49176,	63750.71743,	63754.94312,	63759.16885,	63763.39460,	63767.62037,	63771.84617,	63776.07200,
63780.29785,	63784.52373,	63788.74963,	63792.97556,	63797.20151,	63801.42749,	63805.65350,	63809.87953,	63814.10559,	63818.33168,
63822.55779,	63826.78392,	63831.01008,	63835.23627,	63839.46248,	63843.68872,	63847.91499,	63852.14128,	63856.36759,	63860.59394,
63864.82030,	63869.04670,	63873.27312,	63877.49956,	63881.72603,	63885.95253,	63890.17905,	63894.40560,	63898.63217,	63902.85877,
63907.08540,	63911.31205,	63915.53873,	63919.76543,	63923.99216,	63928.21892,	63932.44570,	63936.67250,	63940.89933,	63945.12619,
63949.35307,	63953.57998,	63957.80692,	63962.03388,	63966.26087,	63970.48788,	63974.71492,	63978.94198,	63983.16907,	63987.39618,
63991.62332,	63995.85049,	64000.07768,	64004.30490,	64008.53214,	64012.75941,	64016.98671,	64021.21403,	64025.44138,	64029.66875,
64033.89615,	64038.12357,	64042.35102,	64046.57850,	64050.80600,	64055.03352,	64059.26108,	64063.48866,	64067.71626,	64071.94389,
64076.17154,	64080.39923,	64084.62693,	64088.85466,	64093.08242,	64097.31021,	64101.53802,	64105.76585,	64109.99371,	64114.22160,
64118.44951,	64122.67745,	64126.90541,	64131.13340,	64135.36142,	64139.58946,	64143.81753,	64148.04562,	64152.27374,	64156.50188,
64160.73005,	64164.95824,	64169.18646,	64173.41471,	64177.64298,	64181.87128,	64186.09960,	64190.32795,	64194.55633,	64198.78473,
64203.01315,	64207.24161,	64211.47008,	64215.69859,	64219.92711,	64224.15567,	64228.38425,	64232.61285,	64236.84149,	64241.07014,
64245.29883,	64249.52753,	64253.75627,	64257.98503,	64262.21381,	64266.44262,	64270.67146,	64274.90032,	64279.12921,	64283.35812,
64287.58706,	64291.81603,	64296.04502,	64300.27403,	64304.50307,	64308.73214,	64312.96123,	64317.19035,	64321.41950,	64325.64867,
64329.87786,	64334.10708,	64338.33633,	64342.56560,	64346.79490,	64351.02422,	64355.25357,	64359.48295,	64363.71235,	64367.94177,
64372.17122,	64376.40070,	64380.63020,	64384.85973,	64389.08929,	64393.31887,	64397.54847,	64401.77810,	64406.00776,	64410.23744,
64414.46715,	64418.69688,	64422.92664,	64427.15642,	64431.38623,	64435.61607,	64439.84593,	64444.07582,	64448.30573,	64452.53566,
64456.76563,	64460.99562,	64465.22563,	64469.45567,	64473.68574,	64477.91583,	64482.14594,	64486.37609,	64490.60625,	64494.83645,
64499.06667,	64503.29691,	64507.52718,	64511.75748,	64515.98780,	64520.21815,	64524.44852,	64528.67892,	64532.90934,	64537.13979,
64541.37026,	64545.60076,	64549.83129,	64554.06184,	64558.29242,	64562.52302,	64566.75365,	64570.98430,	64575.21498,	64579.44568,
64583.67641,	64587.90717,	64592.13795,	64596.36875,	64600.59959,	64604.83044,	64609.06133,	64613.29224,	64617.52317,	64621.75413,
64625.98511,	64630.21612,	64634.44716,	64638.67822,	64642.90931,	64647.14042,	64651.37156,	64655.60272,	64659.83391,	64664.06513,
64668.29637,	64672.52763,	64676.75892,	64680.99024,	64685.22158,	64689.45295,	64693.68434,	64697.91576,	64702.14721,	64706.37868,
64710.61017,	64714.84169,	64719.07324,	64723.30481,	64727.53641,	64731.76803,	64735.99968,	64740.23135,	64744.46305,	64748.69477,
64752.92652,	64757.15830,	64761.39010,	64765.62193,	64769.85378,	64774.08565,	64778.31756,	64782.54949,	64786.78144,	64791.01342,
64795.24542,	64799.47745,	64803.70951,	64807.94159,	64812.17369,	64816.40583,	64820.63798,	64824.87017,	64829.10237,	64833.33461,
64837.56687,	64841.79915,	64846.03146,	64850.26380,	64854.49616,	64858.72854,	64862.96096,	64867.19339,	64871.42585,	64875.65834,
64879.89086,	64884.12339,	64888.35596,	64892.58855,	64896.82116,	64901.05380,	64905.28647,	64909.51916,	64913.75188,	64917.98462,
64922.21739,	64926.45018,	64930.68300,	64934.91584,	64939.14871,	64943.38161,	64947.61453,	64951.84747,	64956.08044,	64960.31344,
64964.54646,	64968.77951,	64973.01258,	64977.24568,	64981.47880,	64985.71195,	64989.94512,	64994.17832,	64998.41154,	65002.64479,
65006.87807,	65011.11137,	65015.34470,	65019.57805,	65023.81143,	65028.04483,	65032.27826,	65036.51171,	65040.74519,	65044.97869,
65049.21222,	65053.44577,	65057.67935,	65061.91296,	65066.14659,	65070.38025,	65074.61393,	65078.84763,	65083.08137,	65087.31512,
65091.54891,	65095.78271,	65100.01655,	65104.25041,	65108.48429,	65112.71820,	65116.95213,	65121.18609,	65125.42008,	65129.65409,
65133.88813,	65138.12219,	65142.35628,	65146.59039,	65150.82453,	65155.05869,	65159.29288,	65163.52709,	65167.76133,	65171.99559,
65176.22988,	65180.46420,	65184.69854,	65188.93290,	65193.16729,	65197.40171,	65201.63615,	65205.87062,	65210.10511,	65214.33963,
65218.57417,	65222.80874,	65227.04333,	65231.27795,	65235.51259,	65239.74726,	65243.98196,	65248.21668,	65252.45142,	65256.68619,
65260.92099,	65265.15581,	65269.39065,	65273.62552,	65277.86042,	65282.09534,	65286.33029,	65290.56526,	65294.80026,	65299.03528,
65303.27033,	65307.50541,	65311.74051,	65315.97563,	65320.21078,	65324.44595,	65328.68115,	65332.91638,	65337.15163,	65341.38691,
65345.62221,	65349.85753,	65354.09289,	65358.32826,	65362.56366,	65366.79909,	65371.03454,	65375.27002,	65379.50553,	65383.74105,
65387.97661,	65392.21219,	65396.44779,	65400.68342,	65404.91908,	65409.15476,	65413.39046,	65417.62619,	65421.86195,	65426.09773,
65430.33353,	65434.56936,	65438.80522,	65443.04110,	65447.27701,	65451.51294,	65455.74890,	65459.98488,	65464.22089,	65468.45692,
65472.69298,	65476.92907,	65481.16517,	65485.40131,	65489.63747,	65493.87365,	65498.10986,	65502.34610,	65506.58236,	65510.81864,
65515.05495,	65519.29129,	65523.52765,	65527.76404,	65532.00045,	65536.23688,	65540.47334,	65544.70983,	65548.94634,	65553.18288,
65557.41944,	65561.65603,	65565.89264,	65570.12928,	65574.36594,	65578.60263,	65582.83935,	65587.07609,	65591.31285,	65595.54964,
65599.78645,	65604.02329,	65608.26016,	65612.49705,	65616.73396,	65620.97090,	65625.20787,	65629.44486,	65633.68187,	65637.91891,
65642.15598,	65646.39307,	65650.63019,	65654.86733,	65659.10450,	65663.34169,	65667.57890,	65671.81615,	65676.05341,	65680.29071,
65684.52802,	65688.76537,	65693.00273,	65697.24013,	65701.47754,	65705.71499,	65709.95246,	65714.18995,	65718.42747,	65722.66501,
65726.90258,	65731.14017,	65735.37779,	65739.61544,	65743.85311,	65748.09080,	65752.32852,	65756.56627,	65760.80404,	65765.04183,
65769.27965,	65773.51750,	65777.75537,	65781.99326,	65786.23118,	65790.46913,	65794.70710,	65798.94510,	65803.18312,	65807.42116,
65811.65923,	65815.89733,	65820.13545,	65824.37360,	65828.61177,	65832.84997,	65837.08819,	65841.32643,	65845.56471,	65849.80300,
65854.04133,	65858.27967,	65862.51805,	65866.75644,	65870.99487,	65875.23331,	65879.47179,	65883.71028,	65887.94881,	65892.18735,
65896.42593,	65900.66453,	65904.90315,	65909.14180,	65913.38047,	65917.61917,	65921.85789,	65926.09664,	65930.33541,	65934.57421,
65938.81304,	65943.05188,	65947.29076,	65951.52966,	65955.76858,	65960.00753,	65964.24650,	65968.48550,	65972.72453,	65976.96358,
65981.20265,	65985.44175,	65989.68087,	65993.92002,	65998.15920,	66002.39840,	66006.63762,	66010.87687,	66015.11614,	66019.35544,
66023.59477,	66027.83412,	66032.07349,	66036.31289,	66040.55232,	66044.79177,	66049.03124,	66053.27074,	66057.51027,	66061.74981,
66065.98939,	66070.22899,	66074.46861,	66078.70826,	66082.94794,	66087.18764,	66091.42736,	66095.66711,	66099.90689,	66104.14669,
66108.38651,	66112.62636,	66116.86624,	66121.10614,	66125.34606,	66129.58601,	66133.82599,	66138.06599,	66142.30601,	66146.54606,
66150.78614,	66155.02624,	66159.26636,	66163.50651,	66167.74668,	66171.98688,	66176.22711,	66180.46736,	66184.70763,	66188.94793,
66193.18826,	66197.42861,	66201.66898,	66205.90938,	66210.14981,	66214.39025,	66218.63073,	66222.87123,	66227.11175,	66231.35230,
66235.59288,	66239.83348,	66244.07410,	66248.31475,	66252.55542,	66256.79612,	66261.03685,	66265.27759,	66269.51837,	66273.75917,
66277.99999,	66282.24084,	66286.48171,	66290.72261,	66294.96353,	66299.20448,	66303.44546,	66307.68645,	66311.92748,	66316.16853,
66320.40960,	66324.65070,	66328.89182,	66333.13297,	66337.37414,	66341.61534,	66345.85656,	66350.09781,	66354.33908,	66358.58038,
66362.82170,	66367.06305,	66371.30442,	66375.54582,	66379.78724,	66384.02869,	66388.27016,	66392.51165,	66396.75318,	66400.99472,
66405.23629,	66409.47789,	66413.71951,	66417.96116,	66422.20283,	66426.44452,	66430.68624,	66434.92799,	66439.16976,	66443.41156,
66447.65338,	66451.89522,	66456.13709,	66460.37899,	66464.62091,	66468.86285,	66473.10482,	66477.34682,	66481.58884,	66485.83088,
66490.07295,	66494.31504,	66498.55716,	66502.79931,	66507.04147,	66511.28367,	66515.52589,	66519.76813,	66524.01040,	66528.25269,
66532.49501,	66536.73735,	66540.97972,	66545.22211,	66549.46453,	66553.70697,	66557.94944,	66562.19193,	66566.43444,	66570.67699,
66574.91955,	66579.16214,	66583.40476,	66587.64740,	66591.89007,	66596.13276,	66600.37547,	66604.61821,	66608.86098,	66613.10377,
66617.34658,	66621.58942,	66625.83228,	66630.07517,	66634.31809,	66638.56103,	66642.80399,	66647.04698,	66651.28999,	66655.53303,
66659.77609,	66664.01918,	66668.26229,	66672.50543,	66676.74859,	66680.99178,	66685.23499,	66689.47823,	66693.72149,	66697.96477,
66702.20809,	66706.45142,	66710.69478,	66714.93817,	66719.18158,	66723.42501,	66727.66847,	66731.91196,	66736.15547,	66740.39900,
66744.64256,	66748.88614,	66753.12975,	66757.37338,	66761.61704,	66765.86073,	66770.10443,	66774.34817,	66778.59192,	66782.83570,
66787.07951,	66791.32334,	66795.56720,	66799.81108,	66804.05499,	66808.29892,	66812.54287,	66816.78685,	66821.03086,	66825.27489,
66829.51894,	66833.76302,	66838.00712,	66842.25125,	66846.49541,	66850.73958,	66854.98379,	66859.22801,	66863.47227,	66867.71654,
66871.96085,	66876.20517,	66880.44952,	66884.69390,	66888.93830,	66893.18273,	66897.42718,	66901.67165,	66905.91615,	66910.16068,
66914.40522,	66918.64980,	66922.89440,	66927.13902,	66931.38367,	66935.62834,	66939.87304,	66944.11776,	66948.36251,	66952.60728,
66956.85208,	66961.09690,	66965.34174,	66969.58661,	66973.83151,	66978.07643,	66982.32137,	66986.56634,	66990.81134,	66995.05636,
66999.30140,	67003.54647,	67007.79156,	67012.03668,	67016.28182,	67020.52699,	67024.77218,	67029.01740,	67033.26264,	67037.50790,
67041.75319,	67045.99851,	67050.24385,	67054.48921,	67058.73460,	67062.98002,	67067.22546,	67071.47092,	67075.71641,	67079.96192,
67084.20746,	67088.45302,	67092.69861,	67096.94422,	67101.18985,	67105.43551,	67109.68120,	67113.92691,	67118.17264,	67122.41840,
67126.66419,	67130.91000,	67135.15583,	67139.40169,	67143.64757,	67147.89348,	67152.13941,	67156.38537,	67160.63135,	67164.87735,
67169.12338,	67173.36944,	67177.61552,	67181.86162,	67186.10775,	67190.35391,	67194.60008,	67198.84629,	67203.09252,	67207.33877,
67211.58504,	67215.83135,	67220.07767,	67224.32402,	67228.57040,	67232.81680,	67237.06322,	67241.30967,	67245.55615,	67249.80265,
67254.04917,	67258.29572,	67262.54229,	67266.78889,	67271.03551,	67275.28215,	67279.52883,	67283.77552,	67288.02224,	67292.26899,
67296.51575,	67300.76255,	67305.00937,	67309.25621,	67313.50308,	67317.74997,	67321.99689,	67326.24383,	67330.49079,	67334.73779,
67338.98480,	67343.23184,	67347.47891,	67351.72599,	67355.97311,	67360.22025,	67364.46741,	67368.71460,	67372.96181,	67377.20904,
67381.45631,	67385.70359,	67389.95090,	67394.19824,	67398.44560,	67402.69298,	67406.94039,	67411.18782,	67415.43528,	67419.68276,
67423.93027,	67428.17780,	67432.42536,	67436.67294,	67440.92054,	67445.16817,	67449.41583,	67453.66350,	67457.91121,	67462.15894,
67466.40669,	67470.65446,	67474.90227,	67479.15009,	67483.39794,	67487.64582,	67491.89372,	67496.14164,	67500.38959,	67504.63756,
67508.88556,	67513.13358,	67517.38163,	67521.62970,	67525.87780,	67530.12592,	67534.37406,	67538.62223,	67542.87043,	67547.11865,
67551.36689,	67555.61516,	67559.86345,	67564.11176,	67568.36011,	67572.60847,	67576.85686,	67581.10528,	67585.35372,	67589.60218,
67593.85067,	67598.09918,	67602.34772,	67606.59628,	67610.84487,	67615.09348,	67619.34211,	67623.59077,	67627.83946,	67632.08816,
67636.33690,	67640.58566,	67644.83444,	67649.08324,	67653.33208,	67657.58093,	67661.82981,	67666.07872,	67670.32765,	67674.57660,
67678.82558,	67683.07458,	67687.32361,	67691.57266,	67695.82173,	67700.07083,	67704.31996,	67708.56911,	67712.81828,	67717.06748,
67721.31670,	67725.56595,	67729.81522,	67734.06452,	67738.31384,	67742.56318,	67746.81255,	67751.06195,	67755.31137,	67759.56081,
67763.81028,	67768.05977,	67772.30929,	67776.55883,	67780.80839,	67785.05798,	67789.30760,	67793.55723,	67797.80690,	67802.05658,
67806.30630,	67810.55603,	67814.80579,	67819.05558,	67823.30539,	67827.55522,	67831.80508,	67836.05496,	67840.30487,	67844.55480,
67848.80476,	67853.05474,	67857.30474,	67861.55477,	67865.80483,	67870.05491,	67874.30501,	67878.55514,	67882.80529,	67887.05546,
67891.30566,	67895.55589,	67899.80614,	67904.05641,	67908.30671,	67912.55703,	67916.80738,	67921.05775,	67925.30815,	67929.55857,
67933.80901,	67938.05948,	67942.30997,	67946.56049,	67950.81103,	67955.06160,	67959.31219,	67963.56280,	67967.81344,	67972.06411,
67976.31480,	67980.56551,	67984.81624,	67989.06701,	67993.31779,	67997.56860,	68001.81944,	68006.07030,	68010.32118,	68014.57209,
68018.82302,	68023.07398,	68027.32496,	68031.57596,	68035.82699,	68040.07804,	68044.32912,	68048.58023,	68052.83135,	68057.08250,
68061.33368,	68065.58488,	68069.83610,	68074.08735,	68078.33863,	68082.58992,	68086.84125,	68091.09259,	68095.34396,	68099.59536,
68103.84678,	68108.09822,	68112.34969,	68116.60118,	68120.85270,	68125.10424,	68129.35580,	68133.60739,	68137.85901,	68142.11064,
68146.36231,	68150.61399,	68154.86570,	68159.11744,	68163.36920,	68167.62098,	68171.87279,	68176.12463,	68180.37648,	68184.62836,
68188.88027,	68193.13220,	68197.38415,	68201.63613,	68205.88814,	68210.14016,	68214.39222,	68218.64429,	68222.89639,	68227.14852,
68231.40066,	68235.65284,	68239.90504,	68244.15726,	68248.40950,	68252.66177,	68256.91407,	68261.16639,	68265.41873,	68269.67110,
68273.92349,	68278.17591,	68282.42835,	68286.68081,	68290.93330,	68295.18581,	68299.43835,	68303.69091,	68307.94350,	68312.19611,
68316.44874,	68320.70140,	68324.95409,	68329.20679,	68333.45952,	68337.71228,	68341.96506,	68346.21787,	68350.47069,	68354.72355,
68358.97642,	68363.22933,	68367.48225,	68371.73520,	68375.98818,	68380.24117,	68384.49420,	68388.74724,	68393.00032,	68397.25341,
68401.50653,	68405.75968,	68410.01284,	68414.26604,	68418.51925,	68422.77249,	68427.02576,	68431.27905,	68435.53236,	68439.78570,
68444.03906,	68448.29245,	68452.54586,	68456.79930,	68461.05275,	68465.30624,	68469.55975,	68473.81328,	68478.06683,	68482.32041,
68486.57402,	68490.82765,	68495.08130,	68499.33498,	68503.58868,	68507.84240,	68512.09615,	68516.34993,	68520.60373,	68524.85755,
68529.11139,	68533.36527,	68537.61916,	68541.87308,	68546.12702,	68550.38099,	68554.63498,	68558.88900,	68563.14304,	68567.39710,
68571.65119,	68575.90531,	68580.15944,	68584.41360,	68588.66779,	68592.92200,	68597.17623,	68601.43049,	68605.68477,	68609.93908,
68614.19341,	68618.44776,	68622.70214,	68626.95655,	68631.21097,	68635.46542,	68639.71990,	68643.97440,	68648.22892,	68652.48347,
68656.73804,	68660.99264,	68665.24726,	68669.50191,	68673.75657,	68678.01127,	68682.26598,	68686.52073,	68690.77549,	68695.03028,
68699.28510,	68703.53993,	68707.79480,	68712.04968,	68716.30459,	68720.55953,	68724.81449,	68729.06947,	68733.32448,	68737.57951,
68741.83456,	68746.08964,	68750.34475,	68754.59987,	68758.85502,	68763.11020,	68767.36540,	68771.62062,	68775.87587,	68780.13115,
68784.38644,	68788.64176,	68792.89711,	68797.15248,	68801.40787,	68805.66329,	68809.91873,	68814.17419,	68818.42968,	68822.68520,
68826.94074,	68831.19630,	68835.45188,	68839.70749,	68843.96313,	68848.21879,	68852.47447,	68856.73018,	68860.98591,	68865.24166,
68869.49744,	68873.75324,	68878.00907,	68882.26492,	68886.52080,	68890.77670,	68895.03262,	68899.28857,	68903.54454,	68907.80053,
68912.05655,	68916.31260,	68920.56867,	68924.82476,	68929.08087,	68933.33701,	68937.59318,	68941.84937,	68946.10558,	68950.36182,
68954.61808,	68958.87436,	68963.13067,	68967.38700,	68971.64336,	68975.89974,	68980.15615,	68984.41257,	68988.66903,	68992.92550,
68997.18201,	69001.43853,	69005.69508,	69009.95165,	69014.20825,	69018.46487,	69022.72152,	69026.97819,	69031.23488,	69035.49160,
69039.74834,	69044.00511,	69048.26190,	69052.51871,	69056.77555,	69061.03241,	69065.28930,	69069.54621,	69073.80314,	69078.06010,
69082.31708,	69086.57409,	69090.83112,	69095.08817,	69099.34525,	69103.60235,	69107.85948,	69112.11663,	69116.37380,	69120.63100,
69124.88823,	69129.14547,	69133.40274,	69137.66004,	69141.91736,	69146.17470,	69150.43206,	69154.68945,	69158.94687,	69163.20431,
69167.46177,	69171.71926,	69175.97677,	69180.23430,	69184.49186,	69188.74944,	69193.00705,	69197.26468,	69201.52234,	69205.78001,
69210.03772,	69214.29544,	69218.55319,	69222.81097,	69227.06877,	69231.32659,	69235.58444,	69239.84231,	69244.10020,	69248.35812,
69252.61606,	69256.87403,	69261.13202,	69265.39003,	69269.64807,	69273.90613,	69278.16422,	69282.42233,	69286.68046,	69290.93862,
69295.19680,	69299.45501,	69303.71324,	69307.97149,	69312.22977,	69316.48807,	69320.74640,	69325.00475,	69329.26312,	69333.52152,
69337.77994,	69342.03839,	69346.29686,	69350.55535,	69354.81387,	69359.07241,	69363.33098,	69367.58957,	69371.84818,	69376.10682,
69380.36548,	69384.62416,	69388.88287,	69393.14161,	69397.40036,	69401.65914,	69405.91795,	69410.17678,	69414.43563,	69418.69451,
69422.95341,	69427.21233,	69431.47128,	69435.73025,	69439.98925,	69444.24827,	69448.50731,	69452.76638,	69457.02547,	69461.28459,
69465.54373,	69469.80289,	69474.06208,	69478.32129,	69482.58053,	69486.83979,	69491.09907,	69495.35838,	69499.61771,	69503.87706,
69508.13644,	69512.39584,	69516.65527,	69520.91472,	69525.17420,	69529.43369,	69533.69322,	69537.95276,	69542.21233,	69546.47193,
69550.73154,	69554.99119,	69559.25085,	69563.51054,	69567.77025,	69572.02999,	69576.28975,	69580.54954,	69584.80935,	69589.06918,
69593.32903,	69597.58892,	69601.84882,	69606.10875,	69610.36870,	69614.62868,	69618.88868,	69623.14870,	69627.40875,	69631.66882,
69635.92891,	69640.18903,	69644.44918,	69648.70934,	69652.96953,	69657.22975,	69661.48999,	69665.75025,	69670.01053,	69674.27084,
69678.53118,	69682.79154,	69687.05192,	69691.31232,	69695.57275,	69699.83320,	69704.09368,	69708.35418,	69712.61471,	69716.87526,
69721.13583,	69725.39642,	69729.65704,	69733.91769,	69738.17835,	69742.43905,	69746.69976,	69750.96050,	69755.22126,	69759.48205,
69763.74286,	69768.00369,	69772.26455,	69776.52543,	69780.78634,	69785.04727,	69789.30822,	69793.56920,	69797.83020,	69802.09123,
69806.35228,	69810.61335,	69814.87444,	69819.13556,	69823.39671,	69827.65788,	69831.91907,	69836.18028,	69840.44152,	69844.70278,
69848.96407,	69853.22538,	69857.48672,	69861.74807,	69866.00946,	69870.27086,	69874.53229,	69878.79374,	69883.05522,	69887.31672,
69891.57825,	69895.83979,	69900.10137,	69904.36296,	69908.62458,	69912.88623,	69917.14789,	69921.40958,	69925.67130,	69929.93304,
69934.19480,	69938.45659,	69942.71840,	69946.98023,	69951.24209,	69955.50397,	69959.76587,	69964.02780,	69968.28975,	69972.55173,
69976.81373,	69981.07575,	69985.33780,	69989.59987,	69993.86197,	69998.12409,	70002.38623,	70006.64839,	70010.91058,	70015.17280,
70019.43504,	70023.69730,	70027.95958,	70032.22189,	70036.48422,	70040.74658,	70045.00896,	70049.27136,	70053.53379,	70057.79624,
70062.05872,	70066.32121,	70070.58374,	70074.84628,	70079.10885,	70083.37145,	70087.63406,	70091.89670,	70096.15937,	70100.42206,
70104.68477,	70108.94750,	70113.21026,	70117.47305,	70121.73585,	70125.99868,	70130.26154,	70134.52442,	70138.78732,	70143.05024,
70147.31319,	70151.57617,	70155.83916,	70160.10218,	70164.36523,	70168.62829,	70172.89139,	70177.15450,	70181.41764,	70185.68080,
70189.94399,	70194.20720,	70198.47043,	70202.73369,	70206.99697,	70211.26027,	70215.52360,	70219.78696,	70224.05033,	70228.31373,
70232.57715,	70236.84060,	70241.10407,	70245.36756,	70249.63108,	70253.89462,	70258.15819,	70262.42178,	70266.68539,	70270.94903,
70275.21269,	70279.47637,	70283.74008,	70288.00381,	70292.26756,	70296.53134,	70300.79514,	70305.05897,	70309.32282,	70313.58669,
70317.85058,	70322.11450,	70326.37845,	70330.64241,	70334.90641,	70339.17042,	70343.43446,	70347.69852,	70351.96261,	70356.22672,
70360.49085,	70364.75500,	70369.01918,	70373.28339,	70377.54762,	70381.81187,	70386.07614,	70390.34044,	70394.60476,	70398.86911,
70403.13348,	70407.39787,	70411.66229,	70415.92673,	70420.19119,	70424.45568,	70428.72019,	70432.98472,	70437.24928,	70441.51386,
70445.77847,	70450.04310,	70454.30775,	70458.57242,	70462.83712,	70467.10185,	70471.36659,	70475.63137,	70479.89616,	70484.16098,
70488.42582,	70492.69068,	70496.95557,	70501.22048,	70505.48542,	70509.75038,	70514.01536,	70518.28037,	70522.54540,	70526.81045,
70531.07553,	70535.34063,	70539.60576,	70543.87090,	70548.13608,	70552.40127,	70556.66649,	70560.93173,	70565.19700,	70569.46229,
70573.72760,	70577.99294,	70582.25830,	70586.52368,	70590.78909,	70595.05452,	70599.31998,	70603.58545,	70607.85096,	70612.11648,
70616.38203,	70620.64760,	70624.91320,	70629.17882,	70633.44446,	70637.71013,	70641.97582,	70646.24153,	70650.50727,	70654.77303,
70659.03881,	70663.30462,	70667.57045,	70671.83631,	70676.10219,	70680.36809,	70684.63402,	70688.89997,	70693.16594,	70697.43193,
70701.69795,	70705.96400,	70710.23006,	70714.49616,	70718.76227,	70723.02841,	70727.29457,	70731.56075,	70735.82696,	70740.09319,
70744.35945,	70748.62573,	70752.89203,	70757.15835,	70761.42470,	70765.69108,	70769.95747,	70774.22389,	70778.49034,	70782.75680,
70787.02329,	70791.28981,	70795.55635,	70799.82291,	70804.08949,	70808.35610,	70812.62273,	70816.88938,	70821.15606,	70825.42277,
70829.68949,	70833.95624,	70838.22301,	70842.48981,	70846.75663,	70851.02347,	70855.29034,	70859.55723,	70863.82414,	70868.09108,
70872.35804,	70876.62502,	70880.89203,	70885.15906,	70889.42611,	70893.69319,	70897.96029,	70902.22742,	70906.49457,	70910.76174,
70915.02893,	70919.29615,	70923.56339,	70927.83066,	70932.09795,	70936.36526,	70940.63260,	70944.89996,	70949.16734,	70953.43475,
70957.70218,	70961.96963,	70966.23711,	70970.50461,	70974.77213,	70979.03968,	70983.30725,	70987.57484,	70991.84246,	70996.11010,
71000.37777,	71004.64545,	71008.91316,	71013.18090,	71017.44866,	71021.71644,	71025.98424,	71030.25207,	71034.51992,	71038.78780,
71043.05570,	71047.32362,	71051.59157,	71055.85954,	71060.12753,	71064.39554,	71068.66358,	71072.93165,	71077.19973,	71081.46784,
71085.73598,	71090.00413,	71094.27231,	71098.54052,	71102.80874,	71107.07699,	71111.34527,	71115.61356,	71119.88188,	71124.15023,
71128.41860,	71132.68699,	71136.95540,	71141.22384,	71145.49230,	71149.76078,	71154.02929,	71158.29782,	71162.56638,	71166.83495,
71171.10356,	71175.37218,	71179.64083,	71183.90950,	71188.17820,	71192.44691,	71196.71566,	71200.98442,	71205.25321,	71209.52202,
71213.79086,	71218.05972,	71222.32860,	71226.59750,	71230.86643,	71235.13538,	71239.40436,	71243.67336,	71247.94238,	71252.21143,
71256.48050,	71260.74959,	71265.01870,	71269.28784,	71273.55701,	71277.82619,	71282.09540,	71286.36463,	71290.63389,	71294.90317,
71299.17247,	71303.44180,	71307.71115,	71311.98052,	71316.24992,	71320.51934,	71324.78878,	71329.05824,	71333.32773,	71337.59725,
71341.86678,	71346.13634,	71350.40593,	71354.67553,	71358.94516,	71363.21482,	71367.48449,	71371.75419,	71376.02391,	71380.29366,
71384.56343,	71388.83322,	71393.10304,	71397.37288,	71401.64274,	71405.91263,	71410.18254,	71414.45247,	71418.72243,	71422.99241,
71427.26241,	71431.53244,	71435.80249,	71440.07256,	71444.34266,	71448.61278,	71452.88292,	71457.15308,	71461.42327,	71465.69349,
71469.96372,	71474.23398,	71478.50427,	71482.77457,	71487.04490,	71491.31525,	71495.58563,	71499.85603,	71504.12645,	71508.39690,
71512.66737,	71516.93786,	71521.20838,	71525.47891,	71529.74948,	71534.02006,	71538.29067,	71542.56130,	71546.83196,	71551.10264,
71555.37334,	71559.64407,	71563.91481,	71568.18559,	71572.45638,	71576.72720,	71580.99804,	71585.26891,	71589.53980,	71593.81071,
71598.08164,	71602.35260,	71606.62358,	71610.89459,	71615.16561,	71619.43667,	71623.70774,	71627.97884,	71632.24996,	71636.52110,
71640.79227,	71645.06346,	71649.33468,	71653.60591,	71657.87717,	71662.14846,	71666.41976,	71670.69109,	71674.96245,	71679.23383,
71683.50523,	71687.77665,	71692.04810,	71696.31957,	71700.59106,	71704.86257,	71709.13411,	71713.40568,	71717.67726,	71721.94887,
71726.22051,	71730.49216,	71734.76384,	71739.03554,	71743.30727,	71747.57902,	71751.85079,	71756.12258,	71760.39440,	71764.66624,
71768.93811,	71773.21000,	71777.48191,	71781.75384,	71786.02580,	71790.29778,	71794.56978,	71798.84181,	71803.11386,	71807.38594,
71811.65803,	71815.93015,	71820.20230,	71824.47446,	71828.74665,	71833.01887,	71837.29110,	71841.56336,	71845.83564,	71850.10795,
71854.38028,	71858.65263,	71862.92501,	71867.19741,	71871.46983,	71875.74227,	71880.01474,	71884.28723,	71888.55975,	71892.83228,
71897.10485,	71901.37743,	71905.65004,	71909.92267,	71914.19532,	71918.46800,	71922.74070,	71927.01342,	71931.28617,	71935.55894,
71939.83173,	71944.10455,	71948.37739,	71952.65025,	71956.92313,	71961.19604,	71965.46897,	71969.74193,	71974.01491,	71978.28791,
71982.56093,	71986.83398,	71991.10705,	71995.38014,	71999.65326,	72003.92640,	72008.19957,	72012.47275,	72016.74596,	72021.01919,
72025.29245,	72029.56573,	72033.83903,	72038.11236,	72042.38571,	72046.65908,	72050.93247,	72055.20589,	72059.47933,	72063.75280,
72068.02628,	72072.29979,	72076.57333,	72080.84688,	72085.12046,	72089.39407,	72093.66769,	72097.94134,	72102.21502,	72106.48871,
72110.76243,	72115.03617,	72119.30994,	72123.58372,	72127.85754,	72132.13137,	72136.40523,	72140.67911,	72144.95301,	72149.22694,
72153.50089,	72157.77486,	72162.04886,	72166.32288,	72170.59692,	72174.87098,	72179.14507,	72183.41918,	72187.69332,	72191.96748,
72196.24166,	72200.51586,	72204.79009,	72209.06434,	72213.33861,	72217.61291,	72221.88723,	72226.16157,	72230.43594,	72234.71033,
72238.98474,	72243.25917,	72247.53363,	72251.80811,	72256.08262,	72260.35714,	72264.63169,	72268.90627,	72273.18086,	72277.45548,
72281.73013,	72286.00479,	72290.27948,	72294.55419,	72298.82893,	72303.10369,	72307.37847,	72311.65327,	72315.92810,	72320.20295,
72324.47782,	72328.75272,	72333.02764,	72337.30258,	72341.57755,	72345.85253,	72350.12755,	72354.40258,	72358.67764,	72362.95272,
72367.22782,	72371.50295,	72375.77810,	72380.05327,	72384.32847,	72388.60369,	72392.87893,	72397.15420,	72401.42949,	72405.70480,
72409.98013,	72414.25549,	72418.53087,	72422.80627,	72427.08170,	72431.35715,	72435.63262,	72439.90812,	72444.18364,	72448.45918,
72452.73474,	72457.01033,	72461.28594,	72465.56157,	72469.83723,	72474.11291,	72478.38861,	72482.66434,	72486.94009,	72491.21586,
72495.49166,	72499.76747,	72504.04331,	72508.31918,	72512.59507,	72516.87098,	72521.14691,	72525.42286,	72529.69884,	72533.97484,
72538.25087,	72542.52692,	72546.80299,	72551.07908,	72555.35520,	72559.63134,	72563.90750,	72568.18369,	72572.45990,	72576.73613,
72581.01238,	72585.28866,	72589.56496,	72593.84129,	72598.11763,	72602.39400,	72606.67040,	72610.94681,	72615.22325,	72619.49971,
72623.77620,	72628.05271,	72632.32924,	72636.60579,	72640.88237,	72645.15897,	72649.43559,	72653.71224,	72657.98890,	72662.26560,
72666.54231,	72670.81905,	72675.09581,	72679.37259,	72683.64940,	72687.92623,	72692.20308,	72696.47995,	72700.75685,	72705.03377,
72709.31072,	72713.58768,	72717.86467,	72722.14169,	72726.41872,	72730.69578,	72734.97286,	72739.24997,	72743.52710,	72747.80425,
72752.08142,	72756.35862,	72760.63584,	72764.91308,	72769.19034,	72773.46763,	72777.74494,	72782.02228,	72786.29963,	72790.57701,
72794.85442,	72799.13184,	72803.40929,	72807.68676,	72811.96426,	72816.24178,	72820.51932,	72824.79688,	72829.07447,	72833.35208,
72837.62971,	72841.90736,	72846.18504,	72850.46274,	72854.74047,	72859.01821,	72863.29598,	72867.57377,	72871.85159,	72876.12943,
72880.40729,	72884.68517,	72888.96308,	72893.24101,	72897.51896,	72901.79694,	72906.07494,	72910.35296,	72914.63100,	72918.90907,
72923.18716,	72927.46527,	72931.74341,	72936.02157,	72940.29975,	72944.57796,	72948.85618,	72953.13443,	72957.41271,	72961.69100,
72965.96932,	72970.24766,	72974.52603,	72978.80442,	72983.08283,	72987.36126,	72991.63972,	72995.91820,	73000.19670,	73004.47522,
73008.75377,	73013.03234,	73017.31094,	73021.58955,	73025.86819,	73030.14685,	73034.42554,	73038.70425,	73042.98298,	73047.26173,
73051.54051,	73055.81931,	73060.09813,	73064.37697,	73068.65584,	73072.93473,	73077.21365,	73081.49258,	73085.77154,	73090.05052,
73094.32953,	73098.60856,	73102.88761,	73107.16668,	73111.44578,	73115.72490,	73120.00404,	73124.28320,	73128.56239,	73132.84160,
73137.12083,	73141.40009,	73145.67937,	73149.95867,	73154.23800,	73158.51734,	73162.79671,	73167.07611,	73171.35552,	73175.63496,
73179.91442,	73184.19391,	73188.47341,	73192.75295,	73197.03250,	73201.31207,	73205.59167,	73209.87129,	73214.15094,	73218.43060,
73222.71029,	73226.99001,	73231.26974,	73235.54950,	73239.82928,	73244.10909,	73248.38891,	73252.66876,	73256.94863,	73261.22853,
73265.50845,	73269.78839,	73274.06835,	73278.34834,	73282.62835,	73286.90838,	73291.18843,	73295.46851,	73299.74861,	73304.02873,
73308.30888,	73312.58905,	73316.86924,	73321.14945,	73325.42969,	73329.70995,	73333.99023,	73338.27054,	73342.55086,	73346.83121,
73351.11159,	73355.39198,	73359.67240,	73363.95284,	73368.23331,	73372.51380,	73376.79431,	73381.07484,	73385.35539,	73389.63597,
73393.91657,	73398.19720,	73402.47784,	73406.75851,	73411.03921,	73415.31992,	73419.60066,	73423.88142,	73428.16220,	73432.44301,
73436.72384,	73441.00469,	73445.28556,	73449.56646,	73453.84738,	73458.12832,	73462.40929,	73466.69027,	73470.97129,	73475.25232,
73479.53337,	73483.81445,	73488.09556,	73492.37668,	73496.65783,	73500.93900,	73505.22019,	73509.50140,	73513.78264,	73518.06390,
73522.34519,	73526.62649,	73530.90782,	73535.18917,	73539.47055,	73543.75194,	73548.03336,	73552.31481,	73556.59627,	73560.87776,
73565.15927,	73569.44080,	73573.72236,	73578.00394,	73582.28554,	73586.56716,	73590.84881,	73595.13048,	73599.41217,	73603.69389,
73607.97562,	73612.25739,	73616.53917,	73620.82097,	73625.10280,	73629.38465,	73633.66653,	73637.94842,	73642.23034,	73646.51229,
73650.79425,	73655.07624,	73659.35825,	73663.64028,	73667.92234,	73672.20441,	73676.48651,	73680.76864,	73685.05078,	73689.33295,
73693.61514,	73697.89736,	73702.17959,	73706.46185,	73710.74414,	73715.02644,	73719.30877,	73723.59112,	73727.87349,	73732.15589,
73736.43831,	73740.72075,	73745.00321,	73749.28570,	73753.56820,	73757.85074,	73762.13329,	73766.41587,	73770.69847,	73774.98109,
73779.26373,	73783.54640,	73787.82909,	73792.11180,	73796.39454,	73800.67730,	73804.96008,	73809.24288,	73813.52571,	73817.80856,
73822.09143,	73826.37432,	73830.65724,	73834.94018,	73839.22314,	73843.50612,	73847.78913,	73852.07216,	73856.35521,	73860.63829,
73864.92138,	73869.20450,	73873.48765,	73877.77081,	73882.05400,	73886.33721,	73890.62045,	73894.90370,	73899.18698,	73903.47028,
73907.75360,	73912.03695,	73916.32032,	73920.60371,	73924.88713,	73929.17056,	73933.45402,	73937.73751,	73942.02101,	73946.30454,
73950.58809,	73954.87166,	73959.15525,	73963.43887,	73967.72251,	73972.00618,	73976.28986,	73980.57357,	73984.85730,	73989.14105,
73993.42483,	73997.70863,	74001.99245,	74006.27629,	74010.56016,	74014.84405,	74019.12796,	74023.41189,	74027.69585,	74031.97983,
74036.26383,	74040.54786,	74044.83190,	74049.11597,	74053.40007,	74057.68418,	74061.96832,	74066.25248,	74070.53666,	74074.82087,
74079.10509,	74083.38934,	74087.67362,	74091.95791,	74096.24223,	74100.52657,	74104.81093,	74109.09532,	74113.37973,	74117.66416,
74121.94861,	74126.23309,	74130.51758,	74134.80211,	74139.08665,	74143.37122,	74147.65580,	74151.94041,	74156.22505,	74160.50971,
74164.79438,	74169.07909,	74173.36381,	74177.64856,	74181.93332,	74186.21812,	74190.50293,	74194.78777,	74199.07263,	74203.35751,
74207.64241,	74211.92734,	74216.21229,	74220.49726,	74224.78225,	74229.06727,	74233.35231,	74237.63737,	74241.92246,	74246.20756,
74250.49269,	74254.77785,	74259.06302,	74263.34822,	74267.63344,	74271.91868,	74276.20394,	74280.48923,	74284.77454,	74289.05987,
74293.34523,	74297.63061,	74301.91601,	74306.20143,	74310.48687,	74314.77234,	74319.05783,	74323.34334,	74327.62888,	74331.91443,
74336.20001,	74340.48562,	74344.77124,	74349.05689,	74353.34256,	74357.62825,	74361.91396,	74366.19970,	74370.48546,	74374.77124,
74379.05705,	74383.34288,	74387.62873,	74391.91460,	74396.20049,	74400.48641,	74404.77235,	74409.05831,	74413.34430,	74417.63030,
74421.91633,	74426.20239,	74430.48846,	74434.77456,	74439.06068,	74443.34682,	74447.63298,	74451.91917,	74456.20538,	74460.49161,
74464.77787,	74469.06414,	74473.35044,	74477.63676,	74481.92311,	74486.20947,	74490.49586,	74494.78227,	74499.06871,	74503.35516,
74507.64164,	74511.92815,	74516.21467,	74520.50122,	74524.78778,	74529.07438,	74533.36099,	74537.64762,	74541.93428,	74546.22096,
74550.50767,	74554.79439,	74559.08114,	74563.36791,	74567.65471,	74571.94152,	74576.22836,	74580.51522,	74584.80210,	74589.08901,
74593.37594,	74597.66289,	74601.94986,	74606.23685,	74610.52387,	74614.81091,	74619.09797,	74623.38506,	74627.67217,	74631.95930,
74636.24645,	74640.53362,	74644.82082,	74649.10804,	74653.39528,	74657.68254,	74661.96983,	74666.25714,	74670.54447,	74674.83182,
74679.11920,	74683.40660,	74687.69402,	74691.98146,	74696.26893,	74700.55642,	74704.84393,	74709.13146,	74713.41902,	74717.70659,
74721.99419,	74726.28182,	74730.56946,	74734.85713,	74739.14482,	74743.43253,	74747.72027,	74752.00802,	74756.29580,	74760.58360,
74764.87143,	74769.15928,	74773.44714,	74777.73504,	74782.02295,	74786.31088,	74790.59884,	74794.88682,	74799.17483,	74803.46285,
74807.75090,	74812.03897,	74816.32706,	74820.61518,	74824.90332,	74829.19148,	74833.47966,	74837.76786,	74842.05609,	74846.34434,
74850.63261,	74854.92090,	74859.20922,	74863.49756,	74867.78592,	74872.07430,	74876.36271,	74880.65114,	74884.93959,	74889.22806,
74893.51656,	74897.80507,	74902.09361,	74906.38218,	74910.67076,	74914.95937,	74919.24800,	74923.53665,	74927.82532,	74932.11402,
74936.40274,	74940.69148,	74944.98024,	74949.26903,	74953.55783,	74957.84666,	74962.13552,	74966.42439,	74970.71329,	74975.00221,
74979.29115,	74983.58011,	74987.86910,	74992.15811,	74996.44714,	75000.73620,	75005.02527,	75009.31437,	75013.60349,	75017.89263,
75022.18180,	75026.47099,	75030.76020,	75035.04943,	75039.33868,	75043.62796,	75047.91726,	75052.20658,	75056.49592,	75060.78529,
75065.07468,	75069.36409,	75073.65352,	75077.94298,	75082.23245,	75086.52195,	75090.81147,	75095.10102,	75099.39059,	75103.68017,
75107.96979,	75112.25942,	75116.54907,	75120.83875,	75125.12845,	75129.41818,	75133.70792,	75137.99769,	75142.28748,	75146.57729,
75150.86712,	75155.15698,	75159.44686,	75163.73676,	75168.02668,	75172.31663,	75176.60660,	75180.89659,	75185.18660,	75189.47663,
75193.76669,	75198.05677,	75202.34687,	75206.63699,	75210.92714,	75215.21731,	75219.50750,	75223.79771,	75228.08795,	75232.37820,
75236.66848,	75240.95879,	75245.24911,	75249.53946,	75253.82982,	75258.12022,	75262.41063,	75266.70106,	75270.99152,	75275.28200,
75279.57250,	75283.86303,	75288.15357,	75292.44414,	75296.73473,	75301.02535,	75305.31598,	75309.60664,	75313.89732,	75318.18802,
75322.47875,	75326.76949,	75331.06026,	75335.35105,	75339.64187,	75343.93270,	75348.22356,	75352.51444,	75356.80534,	75361.09627,
75365.38721,	75369.67818,	75373.96918,	75378.26019,	75382.55122,	75386.84228,	75391.13336,	75395.42446,	75399.71559,	75404.00674,
75408.29790,	75412.58910,	75416.88031,	75421.17154,	75425.46280,	75429.75408,	75434.04539,	75438.33671,	75442.62806,	75446.91943,
75451.21082,	75455.50223,	75459.79366,	75464.08512,	75468.37660,	75472.66810,	75476.95963,	75481.25118,	75485.54274,	75489.83433,
75494.12595,	75498.41758,	75502.70924,	75507.00092,	75511.29262,	75515.58435,	75519.87609,	75524.16786,	75528.45965,	75532.75146,
75537.04330,	75541.33515,	75545.62703,	75549.91894,	75554.21086,	75558.50280,	75562.79477,	75567.08676,	75571.37878,	75575.67081,
75579.96287,	75584.25495,	75588.54705,	75592.83917,	75597.13131,	75601.42348,	75605.71567,	75610.00788,	75614.30012,	75618.59237,
75622.88465,	75627.17695,	75631.46927,	75635.76162,	75640.05399,	75644.34637,	75648.63879,	75652.93122,	75657.22367,	75661.51615,
75665.80865,	75670.10117,	75674.39372,	75678.68628,	75682.97887,	75687.27148,	75691.56412,	75695.85677,	75700.14945,	75704.44215,
75708.73487,	75713.02761,	75717.32038,	75721.61316,	75725.90597,	75730.19880,	75734.49166,	75738.78453,	75743.07743,	75747.37035,
75751.66330,	75755.95626,	75760.24925,	75764.54226,	75768.83529,	75773.12834,	75777.42141,	75781.71451,	75786.00763,	75790.30077,
75794.59394,	75798.88712,	75803.18033,	75807.47356,	75811.76681,	75816.06009,	75820.35338,	75824.64670,	75828.94004,	75833.23340,
75837.52679,	75841.82020,	75846.11362,	75850.40707,	75854.70055,	75858.99404,	75863.28756,	75867.58110,	75871.87466,	75876.16824,
75880.46185,	75884.75548,	75889.04913,	75893.34280,	75897.63649,	75901.93021,	75906.22395,	75910.51771,	75914.81149,	75919.10529,
75923.39912,	75927.69297,	75931.98684,	75936.28073,	75940.57465,	75944.86858,	75949.16254,	75953.45652,	75957.75053,	75962.04455,
75966.33860,	75970.63267,	75974.92676,	75979.22087,	75983.51501,	75987.80917,	75992.10335,	75996.39755,	76000.69177,	76004.98602,
76009.28028,	76013.57457,	76017.86889,	76022.16322,	76026.45758,	76030.75195,	76035.04635,	76039.34078,	76043.63522,	76047.92969,
76052.22418,	76056.51869,	76060.81322,	76065.10777,	76069.40235,	76073.69695,	76077.99157,	76082.28621,	76086.58087,	76090.87556,
76095.17027,	76099.46500,	76103.75975,	76108.05453,	76112.34932,	76116.64414,	76120.93898,	76125.23385,	76129.52873,	76133.82364,
76138.11857,	76142.41352,	76146.70849,	76151.00349,	76155.29850,	76159.59354,	76163.88860,	76168.18369,	76172.47879,	76176.77392,
76181.06907,	76185.36424,	76189.65943,	76193.95465,	76198.24988,	76202.54514,	76206.84043,	76211.13573,	76215.43105,	76219.72640,
76224.02177,	76228.31716,	76232.61257,	76236.90801,	76241.20347,	76245.49895,	76249.79445,	76254.08997,	76258.38551,	76262.68108,
76266.97667,	76271.27228,	76275.56792,	76279.86357,	76284.15925,	76288.45495,	76292.75067,	76297.04641,	76301.34218,	76305.63796,
76309.93377,	76314.22960,	76318.52545,	76322.82133,	76327.11723,	76331.41315,	76335.70909,	76340.00505,	76344.30103,	76348.59704,
76352.89307,	76357.18912,	76361.48519,	76365.78129,	76370.07740,	76374.37354,	76378.66970,	76382.96588,	76387.26209,	76391.55831,
76395.85456,	76400.15083,	76404.44713,	76408.74344,	76413.03978,	76417.33613,	76421.63251,	76425.92892,	76430.22534,	76434.52179,
76438.81825,	76443.11474,	76447.41125,	76451.70779,	76456.00434,	76460.30092,	76464.59752,	76468.89414,	76473.19078,	76477.48745,
76481.78414,	76486.08085,	76490.37758,	76494.67433,	76498.97110,	76503.26790,	76507.56472,	76511.86156,	76516.15842,	76520.45531,
76524.75221,	76529.04914,	76533.34609,	76537.64307,	76541.94006,	76546.23708,	76550.53411,	76554.83117,	76559.12825,	76563.42536,
76567.72248,	76572.01963,	76576.31680,	76580.61399,	76584.91121,	76589.20844,	76593.50570,	76597.80298,	76602.10028,	76606.39760,
76610.69494,	76614.99231,	76619.28970,	76623.58711,	76627.88454,	76632.18200,	76636.47947,	76640.77697,	76645.07449,	76649.37203,
76653.66959,	76657.96718,	76662.26479,	76666.56242,	76670.86007,	76675.15774,	76679.45544,	76683.75315,	76688.05089,	76692.34865,
76696.64643,	76700.94424,	76705.24206,	76709.53991,	76713.83778,	76718.13567,	76722.43359,	76726.73152,	76731.02948,	76735.32746,
76739.62546,	76743.92348,	76748.22153,	76752.51960,	76756.81768,	76761.11579,	76765.41393,	76769.71208,	76774.01026,	76778.30845,
76782.60667,	76786.90492,	76791.20318,	76795.50146,	76799.79977,	76804.09810,	76808.39645,	76812.69482,	76816.99322,	76821.29164,
76825.59007,	76829.88853,	76834.18702,	76838.48552,	76842.78404,	76847.08259,	76851.38116,	76855.67975,	76859.97837,	76864.27700,
76868.57566,	76872.87434,	76877.17304,	76881.47176,	76885.77050,	76890.06927,	76894.36806,	76898.66686,	76902.96570,	76907.26455,
76911.56342,	76915.86232,	76920.16124,	76924.46018,	76928.75914,	76933.05813,	76937.35713,	76941.65616,	76945.95521,	76950.25428,
76954.55337,	76958.85249,	76963.15162,	76967.45078,	76971.74996,	76976.04917,	76980.34839,	76984.64764,	76988.94690,	76993.24619,
76997.54550,	77001.84484,	77006.14419,	77010.44357,	77014.74297,	77019.04239,	77023.34183,	77027.64129,	77031.94078,	77036.24028,
77040.53981,	77044.83936,	77049.13894,	77053.43853,	77057.73815,	77062.03779,	77066.33745,	77070.63713,	77074.93683,	77079.23656,
77083.53630,	77087.83607,	77092.13586,	77096.43567,	77100.73551,	77105.03536,	77109.33524,	77113.63514,	77117.93506,	77122.23500,
77126.53497,	77130.83496,	77135.13496,	77139.43499,	77143.73505,	77148.03512,	77152.33521,	77156.63533,	77160.93547,	77165.23563,
77169.53581,	77173.83602,	77178.13624,	77182.43649,	77186.73676,	77191.03705,	77195.33736,	77199.63770,	77203.93805,	77208.23843,
77212.53883,	77216.83925,	77221.13970,	77225.44016,	77229.74065,	77234.04116,	77238.34169,	77242.64224,	77246.94281,	77251.24341,
77255.54403,	77259.84467,	77264.14533,	77268.44601,	77272.74671,	77277.04744,	77281.34819,	77285.64896,	77289.94975,	77294.25056,
77298.55139,	77302.85225,	77307.15313,	77311.45403,	77315.75495,	77320.05589,	77324.35686,	77328.65784,	77332.95885,	77337.25988,
77341.56093,	77345.86201,	77350.16310,	77354.46422,	77358.76536,	77363.06652,	77367.36770,	77371.66890,	77375.97013,	77380.27138,
77384.57264,	77388.87394,	77393.17525,	77397.47658,	77401.77794,	77406.07931,	77410.38071,	77414.68213,	77418.98358,	77423.28504,
77427.58653,	77431.88803,	77436.18956,	77440.49111,	77444.79269,	77449.09428,	77453.39590,	77457.69753,	77461.99919,	77466.30087,
77470.60258,	77474.90430,	77479.20605,	77483.50781,	77487.80960,	77492.11142,	77496.41325,	77500.71510,	77505.01698,	77509.31888,
77513.62080,	77517.92274,	77522.22470,	77526.52668,	77530.82869,	77535.13072,	77539.43277,	77543.73484,	77548.03693,	77552.33904,
77556.64118,	77560.94334,	77565.24552,	77569.54772,	77573.84994,	77578.15219,	77582.45445,	77586.75674,	77591.05905,	77595.36138,
77599.66373,	77603.96611,	77608.26850,	77612.57092,	77616.87336,	77621.17582,	77625.47830,	77629.78081,	77634.08333,	77638.38588,
77642.68845,	77646.99104,	77651.29365,	77655.59629,	77659.89894,	77664.20162,	77668.50432,	77672.80704,	77677.10978,	77681.41254,
77685.71533,	77690.01814,	77694.32096,	77698.62381,	77702.92669,	77707.22958,	77711.53249,	77715.83543,	77720.13839,	77724.44137,
77728.74437,	77733.04739,	77737.35044,	77741.65351,	77745.95659,	77750.25970,	77754.56283,	77758.86599,	77763.16916,	77767.47236,
77771.77558,	77776.07881,	77780.38208,	77784.68536,	77788.98866,	77793.29199,	77797.59533,	77801.89870,	77806.20209,	77810.50551,
77814.80894,	77819.11240,	77823.41587,	77827.71937,	77832.02289,	77836.32643,	77840.63000,	77844.93358,	77849.23719,	77853.54081,
77857.84446,	77862.14814,	77866.45183,	77870.75554,	77875.05928,	77879.36304,	77883.66681,	77887.97062,	77892.27444,	77896.57828,
77900.88215,	77905.18603,	77909.48994,	77913.79387,	77918.09782,	77922.40180,	77926.70579,	77931.00981,	77935.31385,	77939.61791,
77943.92199,	77948.22609,	77952.53021,	77956.83436,	77961.13853,	77965.44272,	77969.74693,	77974.05116,	77978.35541,	77982.65969,
77986.96398,	77991.26830,	77995.57264,	77999.87700,	78004.18138,	78008.48579,	78012.79021,	78017.09466,	78021.39913,	78025.70362,
78030.00813,	78034.31267,	78038.61722,	78042.92180,	78047.22640,	78051.53102,	78055.83566,	78060.14032,	78064.44501,	78068.74971,
78073.05444,	78077.35919,	78081.66396,	78085.96875,	78090.27356,	78094.57840,	78098.88326,	78103.18813,	78107.49303,	78111.79795,
78116.10290,	78120.40786,	78124.71285,	78129.01785,	78133.32288,	78137.62793,	78141.93301,	78146.23810,	78150.54321,	78154.84835,
78159.15351,	78163.45869,	78167.76389,	78172.06911,	78176.37435,	78180.67962,	78184.98491,	78189.29021,	78193.59554,	78197.90090,
78202.20627,	78206.51166,	78210.81708,	78215.12252,	78219.42798,	78223.73346,	78228.03896,	78232.34448,	78236.65003,	78240.95559,
78245.26118,	78249.56679,	78253.87242,	78258.17807,	78262.48375,	78266.78944,	78271.09516,	78275.40090,	78279.70666,	78284.01244,
78288.31824,	78292.62406,	78296.92991,	78301.23578,	78305.54166,	78309.84757,	78314.15351,	78318.45946,	78322.76543,	78327.07143,
78331.37745,	78335.68349,	78339.98955,	78344.29563,	78348.60173,	78352.90786,	78357.21400,	78361.52017,	78365.82636,	78370.13257,
78374.43880,	78378.74505,	78383.05133,	78387.35763,	78391.66394,	78395.97028,	78400.27664,	78404.58302,	78408.88943,	78413.19585,
78417.50230,	78421.80877,	78426.11526,	78430.42177,	78434.72830,	78439.03485,	78443.34143,	78447.64803,	78451.95464,	78456.26128,
78460.56794,	78464.87463,	78469.18133,	78473.48806,	78477.79480,	78482.10157,	78486.40836,	78490.71517,	78495.02200,	78499.32886,
78503.63573,	78507.94263,	78512.24955,	78516.55649,	78520.86345,	78525.17043,	78529.47743,	78533.78446,	78538.09150,	78542.39857,
78546.70566,	78551.01277,	78555.31990,	78559.62706,	78563.93423,	78568.24143,	78572.54865,	78576.85589,	78581.16315,	78585.47043,
78589.77773,	78594.08506,	78598.39240,	78602.69977,	78607.00716,	78611.31457,	78615.62200,	78619.92946,	78624.23693,	78628.54443,
78632.85194,	78637.15948,	78641.46704,	78645.77462,	78650.08223,	78654.38985,	78658.69750,	78663.00517,	78667.31285,	78671.62056,
78675.92829,	78680.23605,	78684.54382,	78688.85162,	78693.15943,	78697.46727,	78701.77513,	78706.08301,	78710.39091,	78714.69884,
78719.00678,	78723.31475,	78727.62274,	78731.93075,	78736.23878,	78740.54683,	78744.85490,	78749.16300,	78753.47111,	78757.77925,
78762.08741,	78766.39559,	78770.70379,	78775.01201,	78779.32026,	78783.62852,	78787.93681,	78792.24512,	78796.55345,	78800.86180,
78805.17017,	78809.47857,	78813.78698,	78818.09542,	78822.40387,	78826.71235,	78831.02085,	78835.32938,	78839.63792,	78843.94648,
78848.25507,	78852.56368,	78856.87230,	78861.18095,	78865.48963,	78869.79832,	78874.10703,	78878.41577,	78882.72452,	78887.03330,
78891.34210,	78895.65092,	78899.95976,	78904.26863,	78908.57751,	78912.88642,	78917.19534,	78921.50429,	78925.81326,	78930.12225,
78934.43126,	78938.74030,	78943.04935,	78947.35843,	78951.66753,	78955.97665,	78960.28579,	78964.59495,	78968.90413,	78973.21333,
78977.52256,	78981.83181,	78986.14107,	78990.45036,	78994.75967,	78999.06901,	79003.37836,	79007.68773,	79011.99713,	79016.30655,
79020.61599,	79024.92545,	79029.23493,	79033.54443,	79037.85395,	79042.16350,	79046.47306,	79050.78265,	79055.09226,	79059.40189,
79063.71154,	79068.02122,	79072.33091,	79076.64062,	79080.95036,	79085.26012,	79089.56990,	79093.87970,	79098.18952,	79102.49936,
79106.80923,	79111.11911,	79115.42902,	79119.73895,	79124.04890,	79128.35887,	79132.66886,	79136.97887,	79141.28891,	79145.59896,
79149.90904,	79154.21914,	79158.52926,	79162.83940,	79167.14956,	79171.45974,	79175.76995,	79180.08018,	79184.39042,	79188.70069,
79193.01098,	79197.32129,	79201.63162,	79205.94198,	79210.25235,	79214.56275,	79218.87316,	79223.18360,	79227.49406,	79231.80454,
79236.11505,	79240.42557,	79244.73611,	79249.04668,	79253.35727,	79257.66788,	79261.97850,	79266.28916,	79270.59983,	79274.91052,
79279.22124,	79283.53197,	79287.84273,	79292.15351,	79296.46431,	79300.77513,	79305.08597,	79309.39683,	79313.70772,	79318.01862,
79322.32955,	79326.64050,	79330.95147,	79335.26246,	79339.57347,	79343.88450,	79348.19556,	79352.50663,	79356.81773,	79361.12885,
79365.43998,	79369.75114,	79374.06233,	79378.37353,	79382.68475,	79386.99600,	79391.30726,	79395.61855,	79399.92986,	79404.24119,
79408.55254,	79412.86391,	79417.17531,	79421.48672,	79425.79816,	79430.10962,	79434.42109,	79438.73259,	79443.04411,	79447.35566,
79451.66722,	79455.97880,	79460.29041,	79464.60204,	79468.91368,	79473.22535,	79477.53704,	79481.84875,	79486.16049,	79490.47224,
79494.78402,	79499.09581,	79503.40763,	79507.71947,	79512.03133,	79516.34321,	79520.65511,	79524.96703,	79529.27898,	79533.59094,
79537.90293,	79542.21494,	79546.52697,	79550.83902,	79555.15109,	79559.46318,	79563.77530,	79568.08743,	79572.39959,	79576.71177,
79581.02396,	79585.33618,	79589.64842,	79593.96069,	79598.27297,	79602.58527,	79606.89760,	79611.20995,	79615.52231,	79619.83470,
79624.14711,	79628.45954,	79632.77200,	79637.08447,	79641.39697,	79645.70948,	79650.02202,	79654.33458,	79658.64716,	79662.95976,
79667.27238,	79671.58502,	79675.89768,	79680.21037,	79684.52308,	79688.83580,	79693.14855,	79697.46132,	79701.77411,	79706.08692,
79710.39976,	79714.71261,	79719.02549,	79723.33838,	79727.65130,	79731.96424,	79736.27720,	79740.59018,	79744.90318,	79749.21620,
79753.52925,	79757.84231,	79762.15540,	79766.46851,	79770.78164,	79775.09479,	79779.40796,	79783.72115,	79788.03436,	79792.34760,
79796.66085,	79800.97413,	79805.28743,	79809.60074,	79813.91408,	79818.22745,	79822.54083,	79826.85423,	79831.16765,	79835.48110,
79839.79457,	79844.10805,	79848.42156,	79852.73509,	79857.04864,	79861.36222,	79865.67581,	79869.98942,	79874.30306,	79878.61671,
79882.93039,	79887.24409,	79891.55781,	79895.87155,	79900.18531,	79904.49910,	79908.81290,	79913.12672,	79917.44057,	79921.75444,
79926.06833,	79930.38224,	79934.69617,	79939.01012,	79943.32409,	79947.63808,	79951.95210,	79956.26613,	79960.58019,	79964.89427,
79969.20837,	79973.52249,	79977.83663,	79982.15079,	79986.46498,	79990.77918,	79995.09341,	79999.40765,	80003.72192,	80008.03621,
80012.35052,	80016.66485,	80020.97920,	80025.29357,	80029.60797,	80033.92238,	80038.23682,	80042.55128,	80046.86575,	80051.18025,
80055.49477,	80059.80931,	80064.12388,	80068.43846,	80072.75306,	80077.06769,	80081.38234,	80085.69700,	80090.01169,	80094.32640,
80098.64113,	80102.95589,	80107.27066,	80111.58545,	80115.90027,	80120.21510,	80124.52996,	80128.84484,	80133.15974,	80137.47466,
80141.78960,	80146.10456,	80150.41954,	80154.73455,	80159.04957,	80163.36462,	80167.67969,	80171.99477,	80176.30988,	80180.62501,
80184.94017,	80189.25534,	80193.57053,	80197.88575,	80202.20098,	80206.51624,	80210.83151,	80215.14681,	80219.46213,	80223.77747,
80228.09283,	80232.40822,	80236.72362,	80241.03904,	80245.35449,	80249.66996,	80253.98544,	80258.30095,	80262.61648,	80266.93203,
80271.24760,	80275.56320,	80279.87881,	80284.19445,	80288.51010,	80292.82578,	80297.14147,	80301.45719,	80305.77293,	80310.08869,
80314.40447,	80318.72028,	80323.03610,	80327.35195,	80331.66781,	80335.98370,	80340.29960,	80344.61553,	80348.93148,	80353.24745,
80357.56344,	80361.87946,	80366.19549,	80370.51154,	80374.82762,	80379.14372,	80383.45983,	80387.77597,	80392.09213,	80396.40831,
80400.72451,	80405.04073,	80409.35698,	80413.67324,	80417.98952,	80422.30583,	80426.62216,	80430.93851,	80435.25487,	80439.57126,
80443.88767,	80448.20411,	80452.52056,	80456.83703,	80461.15353,	80465.47004,	80469.78658,	80474.10314,	80478.41971,	80482.73631,
80487.05293,	80491.36958,	80495.68624,	80500.00292,	80504.31962,	80508.63635,	80512.95310,	80517.26986,	80521.58665,	80525.90346,
80530.22029,	80534.53714,	80538.85401,	80543.17090,	80547.48782,	80551.80475,	80556.12171,	80560.43868,	80564.75568,	80569.07270,
80573.38974,	80577.70680,	80582.02388,	80586.34098,	80590.65810,	80594.97525,	80599.29241,	80603.60960,	80607.92680,	80612.24403,
80616.56128,	80620.87855,	80625.19584,	80629.51315,	80633.83048,	80638.14783,	80642.46521,	80646.78260,	80651.10002,	80655.41745,
80659.73491,	80664.05239,	80668.36989,	80672.68741,	80677.00495,	80681.32251,	80685.64009,	80689.95770,	80694.27532,	80698.59297,
80702.91064,	80707.22832,	80711.54603,	80715.86376,	80720.18151,	80724.49928,	80728.81707,	80733.13489,	80737.45272,	80741.77057,
80746.08845,	80750.40634,	80754.72426,	80759.04220,	80763.36016,	80767.67814,	80771.99614,	80776.31416,	80780.63220,	80784.95027,
80789.26835,	80793.58646,	80797.90458,	80802.22273,	80806.54090,	80810.85909,	80815.17729,	80819.49553,	80823.81378,	80828.13205,
80832.45034,	80836.76866,	80841.08699,	80845.40535,	80849.72372,	80854.04212,	80858.36054,	80862.67898,	80866.99744,	80871.31592,
80875.63442,	80879.95294,	80884.27148,	80888.59005,	80892.90863,	80897.22724,	80901.54587,	80905.86451,	80910.18318,	80914.50187,
80918.82058,	80923.13931,	80927.45806,	80931.77684,	80936.09563,	80940.41444,	80944.73328,	80949.05214,	80953.37101,	80957.68991,
80962.00883,	80966.32777,	80970.64673,	80974.96571,	80979.28471,	80983.60373,	80987.92278,	80992.24184,	80996.56093,	81000.88003,
81005.19916,	81009.51831,	81013.83748,	81018.15667,	81022.47588,	81026.79511,	81031.11436,	81035.43363,	81039.75293,	81044.07224,
81048.39157,	81052.71093,	81057.03031,	81061.34971,	81065.66912,	81069.98856,	81074.30802,	81078.62750,	81082.94701,	81087.26653,
81091.58607,	81095.90563,	81100.22522,	81104.54483,	81108.86445,	81113.18410,	81117.50377,	81121.82346,	81126.14317,	81130.46290,
81134.78265,	81139.10242,	81143.42221,	81147.74203,	81152.06186,	81156.38172,	81160.70159,	81165.02149,	81169.34141,	81173.66135,
81177.98130,	81182.30128,	81186.62129,	81190.94131,	81195.26135,	81199.58141,	81203.90150,	81208.22160,	81212.54173,	81216.86187,
81221.18204,	81225.50223,	81229.82244,	81234.14267,	81238.46292,	81242.78319,	81247.10348,	81251.42379,	81255.74412,	81260.06448,
81264.38485,	81268.70525,	81273.02567,	81277.34610,	81281.66656,	81285.98704,	81290.30754,	81294.62806,	81298.94860,	81303.26916,
81307.58974,	81311.91035,	81316.23097,	81320.55162,	81324.87228,	81329.19297,	81333.51367,	81337.83440,	81342.15515,	81346.47592,
81350.79671,	81355.11752,	81359.43835,	81363.75920,	81368.08008,	81372.40097,	81376.72188,	81381.04282,	81385.36378,	81389.68475,
81394.00575,	81398.32677,	81402.64781,	81406.96887,	81411.28995,	81415.61105,	81419.93217,	81424.25331,	81428.57448,	81432.89566,
81437.21686,	81441.53809,	81445.85934,	81450.18060,	81454.50189,	81458.82320,	81463.14453,	81467.46588,	81471.78725,	81476.10864,
81480.43005,	81484.75148,	81489.07294,	81493.39441,	81497.71591,	81502.03742,	81506.35896,	81510.68052,	81515.00209,	81519.32369,
81523.64531,	81527.96695,	81532.28861,	81536.61029,	81540.93200,	81545.25372,	81549.57546,	81553.89723,	81558.21901,	81562.54082,
81566.86264,	81571.18449,	81575.50636,	81579.82824,	81584.15015,	81588.47208,	81592.79403,	81597.11600,	81601.43800,	81605.76001,
81610.08204,	81614.40410,	81618.72617,	81623.04827,	81627.37038,	81631.69252,	81636.01467,	81640.33685,	81644.65905,	81648.98127,
81653.30351,	81657.62577,	81661.94805,	81666.27035,	81670.59268,	81674.91502,	81679.23738,	81683.55977,	81687.88217,	81692.20460,
81696.52705,	81700.84952,	81705.17200,	81709.49451,	81713.81704,	81718.13959,	81722.46216,	81726.78475,	81731.10737,	81735.43000,
81739.75265,	81744.07533,	81748.39802,	81752.72074,	81757.04347,	81761.36623,	81765.68901,	81770.01180,	81774.33462,	81778.65746,
81782.98032,	81787.30320,	81791.62610,	81795.94903,	81800.27197,	81804.59493,	81808.91791,	81813.24092,	81817.56394,	81821.88699,
81826.21006,	81830.53314,	81834.85625,	81839.17938,	81843.50253,	81847.82570,	81852.14889,	81856.47210,	81860.79533,	81865.11858,
81869.44185,	81873.76515,	81878.08846,	81882.41180,	81886.73515,	81891.05853,	81895.38192,	81899.70534,	81904.02878,	81908.35224,
81912.67572,	81916.99922,	81921.32274,	81925.64628,	81929.96984,	81934.29342,	81938.61702,	81942.94065,	81947.26429,	81951.58796,
81955.91164,	81960.23535,	81964.55907,	81968.88282,	81973.20659,	81977.53038,	81981.85418,	81986.17801,	81990.50186,	81994.82573,
81999.14963,	82003.47354,	82007.79747,	82012.12142,	82016.44540,	82020.76939,	82025.09341,	82029.41744,	82033.74150,	82038.06557,
82042.38967,	82046.71379,	82051.03793,	82055.36209,	82059.68627,	82064.01047,	82068.33469,	82072.65893,	82076.98319,	82081.30747,
82085.63177,	82089.95610,	82094.28044,	82098.60481,	82102.92919,	82107.25360,	82111.57802,	82115.90247,	82120.22694,	82124.55143,
82128.87594,	82133.20047,	82137.52502,	82141.84959,	82146.17418,	82150.49879,	82154.82342,	82159.14807,	82163.47275,	82167.79744,
82172.12216,	82176.44689,	82180.77165,	82185.09642,	82189.42122,	82193.74604,	82198.07087,	82202.39573,	82206.72061,	82211.04551,
82215.37043,	82219.69537,	82224.02033,	82228.34532,	82232.67032,	82236.99534,	82241.32038,	82245.64545,	82249.97053,	82254.29564,
82258.62076,	82262.94591,	82267.27107,	82271.59626,	82275.92147,	82280.24670,	82284.57195,	82288.89722,	82293.22251,	82297.54782,
82301.87315,	82306.19850,	82310.52387,	82314.84926,	82319.17468,	82323.50011,	82327.82556,	82332.15104,	82336.47653,	82340.80205,
82345.12759,	82349.45314,	82353.77872,	82358.10432,	82362.42994,	82366.75557,	82371.08123,	82375.40691,	82379.73261,	82384.05833,
82388.38408,	82392.70984,	82397.03562,	82401.36142,	82405.68725,	82410.01309,	82414.33895,	82418.66484,	82422.99075,	82427.31667,
82431.64262,	82435.96858,	82440.29457,	82444.62058,	82448.94661,	82453.27266,	82457.59873,	82461.92482,	82466.25093,	82470.57706,
82474.90321,	82479.22938,	82483.55557,	82487.88179,	82492.20802,	82496.53427,	82500.86055,	82505.18684,	82509.51316,	82513.83949,
82518.16585,	82522.49223,	82526.81863,	82531.14504,	82535.47148,	82539.79794,	82544.12442,	82548.45092,	82552.77744,	82557.10398,
82561.43054,	82565.75712,	82570.08372,	82574.41035,	82578.73699,	82583.06365,	82587.39034,	82591.71704,	82596.04377,	82600.37051,
82604.69728,	82609.02406,	82613.35087,	82617.67770,	82622.00455,	82626.33141,	82630.65830,	82634.98521,	82639.31214,	82643.63909,
82647.96606,	82652.29305,	82656.62006,	82660.94710,	82665.27415,	82669.60122,	82673.92831,	82678.25543,	82682.58256,	82686.90972,
82691.23689,	82695.56409,	82699.89130,	82704.21854,	82708.54580,	82712.87307,	82717.20037,	82721.52769,	82725.85503,	82730.18239,
82734.50977,	82738.83717,	82743.16459,	82747.49203,	82751.81949,	82756.14697,	82760.47447,	82764.80199,	82769.12954,	82773.45710,
82777.78468,	82782.11229,	82786.43991,	82790.76756,	82795.09522,	82799.42291,	82803.75061,	82808.07834,	82812.40609,	82816.73386,
82821.06164,	82825.38945,	82829.71728,	82834.04513,	82838.37300,	82842.70089,	82847.02880,	82851.35673,	82855.68468,	82860.01265,
82864.34065,	82868.66866,	82872.99669,	82877.32474,	82881.65282,	82885.98091,	82890.30903,	82894.63716,	82898.96532,	82903.29349,
82907.62169,	82911.94990,	82916.27814,	82920.60640,	82924.93468,	82929.26297,	82933.59129,	82937.91963,	82942.24799,	82946.57637,
82950.90477,	82955.23319,	82959.56163,	82963.89009,	82968.21857,	82972.54708,	82976.87560,	82981.20414,	82985.53270,	82989.86129,
82994.18989,	82998.51852,	83002.84716,	83007.17582,	83011.50451,	83015.83322,	83020.16194,	83024.49069,	83028.81946,	83033.14824,
83037.47705,	83041.80588,	83046.13473,	83050.46360,	83054.79248,	83059.12139,	83063.45032,	83067.77927,	83072.10824,	83076.43723,
83080.76625,	83085.09528,	83089.42433,	83093.75340,	83098.08249,	83102.41161,	83106.74074,	83111.06989,	83115.39907,	83119.72826,
83124.05748,	83128.38671,	83132.71597,	83137.04524,	83141.37454,	83145.70386,	83150.03319,	83154.36255,	83158.69193,	83163.02133,
83167.35074,	83171.68018,	83176.00964,	83180.33912,	83184.66862,	83188.99814,	83193.32768,	83197.65724,	83201.98682,	83206.31642,
83210.64605,	83214.97569,	83219.30535,	83223.63503,	83227.96473,	83232.29446,	83236.62420,	83240.95397,	83245.28375,	83249.61355,
83253.94338,	83258.27322,	83262.60309,	83266.93298,	83271.26288,	83275.59281,	83279.92275,	83284.25272,	83288.58271,	83292.91272,
83297.24275,	83301.57279,	83305.90286,	83310.23295,	83314.56306,	83318.89319,	83323.22334,	83327.55351,	83331.88370,	83336.21391,
83340.54414,	83344.87439,	83349.20467,	83353.53496,	83357.86527,	83362.19560,	83366.52596,	83370.85633,	83375.18672,	83379.51714,
83383.84757,	83388.17802,	83392.50850,	83396.83899,	83401.16951,	83405.50004,	83409.83060,	83414.16118,	83418.49177,	83422.82239,
83427.15303,	83431.48368,	83435.81436,	83440.14506,	83444.47578,	83448.80652,	83453.13727,	83457.46805,	83461.79885,	83466.12967,
83470.46051,	83474.79137,	83479.12225,	83483.45315,	83487.78407,	83492.11501,	83496.44598,	83500.77696,	83505.10796,	83509.43898,
83513.77002,	83518.10109,	83522.43217,	83526.76327,	83531.09440,	83535.42554,	83539.75670,	83544.08789,	83548.41909,	83552.75032,
83557.08156,	83561.41283,	83565.74411,	83570.07542,	83574.40674,	83578.73809,	83583.06946,	83587.40084,	83591.73225,	83596.06368,
83600.39513,	83604.72659,	83609.05808,	83613.38959,	83617.72112,	83622.05267,	83626.38424,	83630.71583,	83635.04744,	83639.37907,
83643.71072,	83648.04239,	83652.37408,	83656.70579,	83661.03752,	83665.36927,	83669.70104,	83674.03283,	83678.36464,	83682.69648,
83687.02833,	83691.36020,	83695.69209,	83700.02401,	83704.35594,	83708.68789,	83713.01987,	83717.35186,	83721.68387,	83726.01591,
83730.34796,	83734.68004,	83739.01213,	83743.34425,	83747.67638,	83752.00854,	83756.34071,	83760.67291,	83765.00513,	83769.33736,
83773.66962,	83778.00190,	83782.33419,	83786.66651,	83790.99885,	83795.33121,	83799.66358,	83803.99598,	83808.32840,	83812.66084,
83816.99330,	83821.32578,	83825.65827,	83829.99079,	83834.32333,	83838.65589,	83842.98847,	83847.32107,	83851.65369,	83855.98633,
83860.31899,	83864.65167,	83868.98438,	83873.31710,	83877.64984,	83881.98260,	83886.31538,	83890.64818,	83894.98101,	83899.31385,
83903.64671,	83907.97959,	83912.31250,	83916.64542,	83920.97836,	83925.31133,	83929.64431,	83933.97731,	83938.31034,	83942.64338,
83946.97644,	83951.30953,	83955.64263,	83959.97576,	83964.30890,	83968.64207,	83972.97525,	83977.30846,	83981.64168,	83985.97493,
83990.30820,	83994.64148,	83998.97479,	84003.30811,	84007.64146,	84011.97483,	84016.30821,	84020.64162,	84024.97505,	84029.30850,
84033.64196,	84037.97545,	84042.30896,	84046.64249,	84050.97603,	84055.30960,	84059.64319,	84063.97680,	84068.31043,	84072.64408,
84076.97775,	84081.31143,	84085.64514,	84089.97887,	84094.31262,	84098.64639,	84102.98018,	84107.31399,	84111.64782,	84115.98167,
84120.31554,	84124.64943,	84128.98334,	84133.31727,	84137.65122,	84141.98520,	84146.31919,	84150.65320,	84154.98723,	84159.32128,
84163.65535,	84167.98944,	84172.32356,	84176.65769,	84180.99184,	84185.32601,	84189.66020,	84193.99442,	84198.32865,	84202.66290,
84206.99717,	84211.33147,	84215.66578,	84220.00011,	84224.33447,	84228.66884,	84233.00323,	84237.33765,	84241.67208,	84246.00653,
84250.34101,	84254.67550,	84259.01002,	84263.34455,	84267.67910,	84272.01368,	84276.34827,	84280.68289,	84285.01752,	84289.35218,
84293.68685,	84298.02155,	84302.35626,	84306.69100,	84311.02575,	84315.36053,	84319.69532,	84324.03014,	84328.36497,	84332.69983,
84337.03471,	84341.36960,	84345.70452,	84350.03945,	84354.37441,	84358.70939,	84363.04438,	84367.37940,	84371.71444,	84376.04949,
84380.38457,	84384.71967,	84389.05478,	84393.38992,	84397.72508,	84402.06025,	84406.39545,	84410.73067,	84415.06590,	84419.40116,
84423.73644,	84428.07174,	84432.40705,	84436.74239,	84441.07775,	84445.41313,	84449.74852,	84454.08394,	84458.41938,	84462.75484,
84467.09032,	84471.42581,	84475.76133,	84480.09687,	84484.43243,	84488.76801,	84493.10360,	84497.43922,	84501.77486,	84506.11052,
84510.44620,	84514.78190,	84519.11762,	84523.45335,	84527.78911,	84532.12489,	84536.46069,	84540.79651,	84545.13235,	84549.46821,
84553.80409,	84558.13998,	84562.47590,	84566.81184,	84571.14780,	84575.48378,	84579.81978,	84584.15580,	84588.49184,	84592.82790,
84597.16398,	84601.50008,	84605.83620,	84610.17234,	84614.50849,	84618.84467,	84623.18087,	84627.51709,	84631.85333,	84636.18959,
84640.52587,	84644.86217,	84649.19849,	84653.53483,	84657.87119,	84662.20757,	84666.54397,	84670.88039,	84675.21683,	84679.55329,
84683.88977,	84688.22627,	84692.56279,	84696.89933,	84701.23589,	84705.57247,	84709.90907,	84714.24569,	84718.58233,	84722.91899,
84727.25567,	84731.59237,	84735.92909,	84740.26583,	84744.60259,	84748.93937,	84753.27617,	84757.61299,	84761.94983,	84766.28668,
84770.62356,	84774.96046,	84779.29738,	84783.63432,	84787.97128,	84792.30826,	84796.64526,	84800.98228,	84805.31932,	84809.65638,
84813.99346,	84818.33056,	84822.66768,	84827.00482,	84831.34198,	84835.67916,	84840.01636,	84844.35358,	84848.69082,	84853.02808,
84857.36536,	84861.70266,	84866.03998,	84870.37732,	84874.71468,	84879.05206,	84883.38946,	84887.72687,	84892.06431,	84896.40177,
84900.73925,	84905.07675,	84909.41427,	84913.75181,	84918.08937,	84922.42695,	84926.76455,	84931.10217,	84935.43980,	84939.77746,
84944.11514,	84948.45284,	84952.79056,	84957.12830,	84961.46606,	84965.80384,	84970.14163,	84974.47945,	84978.81729,	84983.15515,
84987.49303,	84991.83093,	84996.16884,	85000.50678,	85004.84474,	85009.18272,	85013.52072,	85017.85874,	85022.19677,	85026.53483,
85030.87291,	85035.21101,	85039.54912,	85043.88726,	85048.22542,	85052.56360,	85056.90179,	85061.24001,	85065.57825,	85069.91651,
85074.25478,	85078.59308,	85082.93140,	85087.26973,	85091.60809,	85095.94647,	85100.28487,	85104.62328,	85108.96172,	85113.30017,
85117.63865,	85121.97715,	85126.31566,	85130.65420,	85134.99276,	85139.33133,	85143.66993,	85148.00854,	85152.34718,	85156.68584,
85161.02451,	85165.36321,	85169.70192,	85174.04066,	85178.37941,	85182.71819,	85187.05698,	85191.39580,	85195.73463,	85200.07349,
85204.41236,	85208.75126,	85213.09017,	85217.42911,	85221.76806,	85226.10703,	85230.44603,	85234.78504,	85239.12408,	85243.46313,
85247.80220,	85252.14130,	85256.48041,	85260.81954,	85265.15870,	85269.49787,	85273.83706,	85278.17628,	85282.51551,	85286.85476,
85291.19403,	85295.53333,	85299.87264,	85304.21197,	85308.55132,	85312.89069,	85317.23009,	85321.56950,	85325.90893,	85330.24838,
85334.58785,	85338.92734,	85343.26685,	85347.60638,	85351.94594,	85356.28551,	85360.62510,	85364.96471,	85369.30434,	85373.64399,
85377.98366,	85382.32335,	85386.66306,	85391.00279,	85395.34254,	85399.68231,	85404.02210,	85408.36190,	85412.70173,	85417.04158,
85421.38145,	85425.72134,	85430.06125,	85434.40118,	85438.74112,	85443.08109,	85447.42108,	85451.76109,	85456.10111,	85460.44116,
85464.78123,	85469.12132,	85473.46142,	85477.80155,	85482.14170,	85486.48186,	85490.82205,	85495.16225,	85499.50248,	85503.84273,
85508.18299,	85512.52328,	85516.86358,	85521.20391,	85525.54425,	85529.88462,	85534.22500,	85538.56541,	85542.90583,	85547.24627,
85551.58674,	85555.92722,	85560.26773,	85564.60825,	85568.94879,	85573.28936,	85577.62994,	85581.97054,	85586.31116,	85590.65181,
85594.99247,	85599.33315,	85603.67385,	85608.01457,	85612.35532,	85616.69608,	85621.03686,	85625.37766,	85629.71848,	85634.05932,
85638.40018,	85642.74106,	85647.08196,	85651.42288,	85655.76382,	85660.10478,	85664.44576,	85668.78676,	85673.12778,	85677.46882,
85681.80987,	85686.15095,	85690.49205,	85694.83317,	85699.17431,	85703.51546,	85707.85664,	85712.19784,	85716.53905,	85720.88029,
85725.22155,	85729.56282,	85733.90412,	85738.24544,	85742.58677,	85746.92813,	85751.26950,	85755.61090,	85759.95231,	85764.29375,
85768.63520,	85772.97667,	85777.31817,	85781.65968,	85786.00121,	85790.34277,	85794.68434,	85799.02593,	85803.36755,	85807.70918,
85812.05083,	85816.39250,	85820.73419,	85825.07591,	85829.41764,	85833.75939,	85838.10116,	85842.44295,	85846.78476,	85851.12659,
85855.46844,	85859.81031,	85864.15220,	85868.49411,	85872.83604,	85877.17799,	85881.51995,	85885.86194,	85890.20395,	85894.54598,
85898.88802,	85903.23009,	85907.57218,	85911.91429,	85916.25641,	85920.59856,	85924.94072,	85929.28291,	85933.62512,	85937.96734,
85942.30959,	85946.65185,	85950.99413,	85955.33644,	85959.67876,	85964.02111,	85968.36347,	85972.70585,	85977.04826,	85981.39068,
85985.73312,	85990.07558,	85994.41807,	85998.76057,	86003.10309,	86007.44563,	86011.78819,	86016.13077,	86020.47337,	86024.81599,
86029.15863,	86033.50129,	86037.84397,	86042.18667,	86046.52939,	86050.87213,	86055.21488,	86059.55766,	86063.90046,	86068.24328,
86072.58611,	86076.92897,	86081.27185,	86085.61474,	86089.95766,	86094.30060,	86098.64355,	86102.98653,	86107.32952,	86111.67253,
86116.01557,	86120.35862,	86124.70170,	86129.04479,	86133.38790,	86137.73104,	86142.07419,	86146.41736,	86150.76055,	86155.10376,
86159.44700,	86163.79025,	86168.13352,	86172.47681,	86176.82012,	86181.16345,	86185.50680,	86189.85017,	86194.19355,	86198.53696,
86202.88039,	86207.22384,	86211.56731,	86215.91079,	86220.25430,	86224.59783,	86228.94137,	86233.28494,	86237.62853,	86241.97213,
86246.31576,	86250.65940,	86255.00307,	86259.34675,	86263.69046,	86268.03418,	86272.37792,	86276.72169,	86281.06547,	86285.40927,
86289.75309,	86294.09693,	86298.44080,	86302.78468,	86307.12858,	86311.47250,	86315.81644,	86320.16040,	86324.50438,	86328.84838,
86333.19239,	86337.53643,	86341.88049,	86346.22457,	86350.56867,	86354.91278,	86359.25692,	86363.60108,	86367.94525,	86372.28945,
86376.63366,	86380.97790,	86385.32215,	86389.66643,	86394.01072,	86398.35503,	86402.69937,	86407.04372,	86411.38809,	86415.73249,
86420.07690,	86424.42133,	86428.76578,	86433.11025,	86437.45474,	86441.79925,	86446.14378,	86450.48833,	86454.83290,	86459.17749,
86463.52210,	86467.86673,	86472.21137,	86476.55604,	86480.90073,	86485.24543,	86489.59016,	86493.93491,	86498.27967,	86502.62446,
86506.96926,	86511.31409,	86515.65893,	86520.00379,	86524.34868,	86528.69358,	86533.03850,	86537.38344,	86541.72841,	86546.07339,
86550.41839,	86554.76341,	86559.10845,	86563.45351,	86567.79859,	86572.14369,	86576.48881,	86580.83395,	86585.17910,	86589.52428,
86593.86948,	86598.21470,	86602.55993,	86606.90519,	86611.25046,	86615.59576,	86619.94107,	86624.28641,	86628.63176,	86632.97714,
86637.32253,	86641.66794,	86646.01337,	86650.35883,	86654.70430,	86659.04979,	86663.39530,	86667.74083,	86672.08638,	86676.43195,
86680.77754,	86685.12315,	86689.46878,	86693.81443,	86698.16009,	86702.50578,	86706.85149,	86711.19722,	86715.54296,	86719.88873,
86724.23451,	86728.58032,	86732.92614,	86737.27199,	86741.61785,	86745.96373,	86750.30964,	86754.65556,	86759.00150,	86763.34746,
86767.69344,	86772.03944,	86776.38546,	86780.73150,	86785.07756,	86789.42364,	86793.76974,	86798.11586,	86802.46200,	86806.80815,
86811.15433,	86815.50053,	86819.84674,	86824.19298,	86828.53923,	86832.88551,	86837.23180,	86841.57812,	86845.92445,	86850.27080,
86854.61718,	86858.96357,	86863.30998,	86867.65641,	86872.00286,	86876.34933,	86880.69582,	86885.04233,	86889.38886,	86893.73541,
86898.08198,	86902.42856,	86906.77517,	86911.12180,	86915.46844,	86919.81511,	86924.16180,	86928.50850,	86932.85522,	86937.20197,
86941.54873,	86945.89552,	86950.24232,	86954.58914,	86958.93598,	86963.28284,	86967.62972,	86971.97662,	86976.32354,	86980.67048,
86985.01744,	86989.36442,	86993.71142,	86998.05844,	87002.40547,	87006.75253,	87011.09961,	87015.44670,	87019.79382,	87024.14095,
87028.48811,	87032.83528,	87037.18247,	87041.52969,	87045.87692,	87050.22417,	87054.57144,	87058.91873,	87063.26605,	87067.61338,
87071.96072,	87076.30809,	87080.65548,	87085.00289,	87089.35032,	87093.69776,	87098.04523,	87102.39272,	87106.74022,	87111.08775,
87115.43529,	87119.78286,	87124.13044,	87128.47804,	87132.82567,	87137.17331,	87141.52097,	87145.86865,	87150.21635,	87154.56407,
87158.91181,	87163.25957,	87167.60735,	87171.95515,	87176.30297,	87180.65080,	87184.99866,	87189.34654,	87193.69443,	87198.04235,
87202.39028,	87206.73824,	87211.08621,	87215.43420,	87219.78222,	87224.13025,	87228.47830,	87232.82637,	87237.17446,	87241.52257,
87245.87070,	87250.21885,	87254.56702,	87258.91521,	87263.26341,	87267.61164,	87271.95989,	87276.30815,	87280.65644,	87285.00474,
87289.35307,	87293.70141,	87298.04977,	87302.39816,	87306.74656,	87311.09498,	87315.44342,	87319.79188,	87324.14036,	87328.48886,
87332.83738,	87337.18592,	87341.53448,	87345.88306,	87350.23165,	87354.58027,	87358.92891,	87363.27756,	87367.62624,	87371.97493,
87376.32364,	87380.67238,	87385.02113,	87389.36990,	87393.71869,	87398.06750,	87402.41633,	87406.76518,	87411.11405,	87415.46294,
87419.81185,	87424.16078,	87428.50972,	87432.85869,	87437.20768,	87441.55668,	87445.90571,	87450.25475,	87454.60381,	87458.95290,
87463.30200,	87467.65112,	87472.00026,	87476.34943,	87480.69861,	87485.04781,	87489.39702,	87493.74626,	87498.09552,	87502.44480,
87506.79410,	87511.14341,	87515.49275,	87519.84210,	87524.19148,	87528.54087,	87532.89029,	87537.23972,	87541.58917,	87545.93864,
87550.28813,	87554.63764,	87558.98717,	87563.33672,	87567.68629,	87572.03588,	87576.38549,	87580.73512,	87585.08476,	87589.43443,
87593.78411,	87598.13382,	87602.48354,	87606.83329,	87611.18305,	87615.53283,	87619.88263,	87624.23246,	87628.58230,	87632.93216,
87637.28204,	87641.63193,	87645.98185,	87650.33179,	87654.68175,	87659.03172,	87663.38172,	87667.73174,	87672.08177,	87676.43182,
87680.78190,	87685.13199,	87689.48210,	87693.83223,	87698.18239,	87702.53256,	87706.88275,	87711.23295,	87715.58318,	87719.93343,
87724.28370,	87728.63399,	87732.98429,	87737.33462,	87741.68496,	87746.03533,	87750.38571,	87754.73611,	87759.08654,	87763.43698,
87767.78744,	87772.13792,	87776.48842,	87780.83894,	87785.18948,	87789.54004,	87793.89061,	87798.24121,	87802.59183,	87806.94246,
87811.29312,	87815.64379,	87819.99449,	87824.34520,	87828.69593,	87833.04668,	87837.39745,	87841.74824,	87846.09905,	87850.44988,
87854.80073,	87859.15160,	87863.50249,	87867.85339,	87872.20432,	87876.55527,	87880.90623,	87885.25721,	87889.60822,	87893.95924,
87898.31028,	87902.66134,	87907.01243,	87911.36353,	87915.71465,	87920.06578,	87924.41694,	87928.76812,	87933.11932,	87937.47053,
87941.82177,	87946.17302,	87950.52430,	87954.87559,	87959.22691,	87963.57824,	87967.92959,	87972.28096,	87976.63235,	87980.98376,
87985.33519,	87989.68664,	87994.03811,	87998.38959,	88002.74110,	88007.09263,	88011.44417,	88015.79574,	88020.14732,	88024.49892,
88028.85054,	88033.20219,	88037.55385,	88041.90553,	88046.25723,	88050.60895,	88054.96068,	88059.31244,	88063.66422,	88068.01602,
88072.36783,	88076.71967,	88081.07152,	88085.42339,	88089.77529,	88094.12720,	88098.47913,	88102.83108,	88107.18305,	88111.53504,
88115.88705,	88120.23908,	88124.59113,	88128.94319,	88133.29528,	88137.64738,	88141.99951,	88146.35165,	88150.70381,	88155.05600,
88159.40820,	88163.76042,	88168.11266,	88172.46492,	88176.81720,	88181.16950,	88185.52182,	88189.87415,	88194.22651,	88198.57888,
88202.93128,	88207.28369,	88211.63613,	88215.98858,	88220.34105,	88224.69354,	88229.04605,	88233.39858,	88237.75113,	88242.10370,
88246.45629,	88250.80889,	88255.16152,	88259.51417,	88263.86683,	88268.21952,	88272.57222,	88276.92494,	88281.27768,	88285.63044,
88289.98322,	88294.33602,	88298.68884,	88303.04168,	88307.39454,	88311.74742,	88316.10031,	88320.45323,	88324.80616,	88329.15912,
88333.51209,	88337.86508,	88342.21809,	88346.57112,	88350.92417,	88355.27724,	88359.63033,	88363.98344,	88368.33657,	88372.68972,
88377.04288,	88381.39607,	88385.74927,	88390.10249,	88394.45574,	88398.80900,	88403.16228,	88407.51558,	88411.86890,	88416.22224,
88420.57560,	88424.92898,	88429.28237,	88433.63579,	88437.98922,	88442.34268,	88446.69615,	88451.04965,	88455.40316,	88459.75669,
88464.11024,	88468.46381,	88472.81740,	88477.17101,	88481.52464,	88485.87828,	88490.23195,	88494.58563,	88498.93934,	88503.29306,
88507.64681,	88512.00057,	88516.35435,	88520.70815,	88525.06197,	88529.41581,	88533.76967,	88538.12355,	88542.47744,	88546.83136,
88551.18530,	88555.53925,	88559.89322,	88564.24722,	88568.60123,	88572.95526,	88577.30931,	88581.66338,	88586.01747,	88590.37158,
88594.72571,	88599.07985,	88603.43402,	88607.78821,	88612.14241,	88616.49663,	88620.85088,	88625.20514,	88629.55942,	88633.91372,
88638.26804,	88642.62238,	88646.97674,	88651.33111,	88655.68551,	88660.03993,	88664.39436,	88668.74882,	88673.10329,	88677.45778,
88681.81229,	88686.16683,	88690.52138,	88694.87594,	88699.23053,	88703.58514,	88707.93977,	88712.29441,	88716.64908,	88721.00376,
88725.35847,	88729.71319,	88734.06793,	88738.42269,	88742.77747,	88747.13227,	88751.48709,	88755.84193,	88760.19679,	88764.55167,
88768.90656,	88773.26148,	88777.61641,	88781.97136,	88786.32634,	88790.68133,	88795.03634,	88799.39137,	88803.74642,	88808.10148,
88812.45657,	88816.81168,	88821.16680,	88825.52195,	88829.87711,	88834.23230,	88838.58750,	88842.94272,	88847.29796,	88851.65322,
88856.00850,	88860.36380,	88864.71912,	88869.07445,	88873.42981,	88877.78518,	88882.14058,	88886.49599,	88890.85142,	88895.20687,
88899.56234,	88903.91783,	88908.27334,	88912.62887,	88916.98442,	88921.33999,	88925.69557,	88930.05118,	88934.40680,	88938.76244,
88943.11810,	88947.47379,	88951.82949,	88956.18521,	88960.54094,	88964.89670,	88969.25248,	88973.60828,	88977.96409,	88982.31993,
88986.67578,	88991.03165,	88995.38754,	88999.74346,	89004.09939,	89008.45533,	89012.81130,	89017.16729,	89021.52330,	89025.87932,
89030.23537,	89034.59143,	89038.94752,	89043.30362,	89047.65974,	89052.01588,	89056.37204,	89060.72822,	89065.08442,	89069.44063,
89073.79687,	89078.15313,	89082.50940,	89086.86569,	89091.22201,	89095.57834,	89099.93469,	89104.29106,	89108.64745,	89113.00386,
89117.36028,	89121.71673,	89126.07320,	89130.42968,	89134.78619,	89139.14271,	89143.49925,	89147.85581,	89152.21239,	89156.56899,
89160.92561,	89165.28225,	89169.63890,	89173.99558,	89178.35228,	89182.70899,	89187.06572,	89191.42247,	89195.77925,	89200.13604,
89204.49285,	89208.84967,	89213.20652,	89217.56339,	89221.92028,	89226.27718,	89230.63410,	89234.99105,	89239.34801,	89243.70499,
89248.06199,	89252.41901,	89256.77605,	89261.13311,	89265.49018,	89269.84728,	89274.20440,	89278.56153,	89282.91868,	89287.27586,
89291.63305,	89295.99026,	89300.34749,	89304.70474,	89309.06200,	89313.41929,	89317.77660,	89322.13392,	89326.49126,	89330.84863,
89335.20601,	89339.56341,	89343.92083,	89348.27827,	89352.63573,	89356.99321,	89361.35070,	89365.70822,	89370.06575,	89374.42331,
89378.78088,	89383.13847,	89387.49608,	89391.85371,	89396.21136,	89400.56903,	89404.92672,	89409.28442,	89413.64215,	89417.99989,
89422.35766,	89426.71544,	89431.07324,	89435.43106,	89439.78890,	89444.14676,	89448.50464,	89452.86253,	89457.22045,	89461.57838,
89465.93634,	89470.29431,	89474.65230,	89479.01031,	89483.36834,	89487.72639,	89492.08446,	89496.44255,	89500.80065,	89505.15878,
89509.51692,	89513.87509,	89518.23327,	89522.59147,	89526.94969,	89531.30793,	89535.66619,	89540.02447,	89544.38276,	89548.74108,
89553.09941,	89557.45777,	89561.81614,	89566.17453,	89570.53294,	89574.89137,	89579.24982,	89583.60829,	89587.96678,	89592.32528,
89596.68381,	89601.04235,	89605.40091,	89609.75950,	89614.11810,	89618.47672,	89622.83536,	89627.19401,	89631.55269,	89635.91139,
89640.27010,	89644.62884,	89648.98759,	89653.34636,	89657.70515,	89662.06396,	89666.42279,	89670.78164,	89675.14051,	89679.49939,
89683.85830,	89688.21722,	89692.57617,	89696.93513,	89701.29411,	89705.65311,	89710.01213,	89714.37117,	89718.73022,	89723.08930,
89727.44840,	89731.80751,	89736.16664,	89740.52580,	89744.88497,	89749.24416,	89753.60337,	89757.96259,	89762.32184,	89766.68111,
89771.04039,	89775.39970,	89779.75902,	89784.11836,	89788.47772,	89792.83710,	89797.19650,	89801.55592,	89805.91536,	89810.27481,
89814.63429,	89818.99378,	89823.35330,	89827.71283,	89832.07238,	89836.43195,	89840.79154,	89845.15115,	89849.51077,	89853.87042,
89858.23008,	89862.58977,	89866.94947,	89871.30919,	89875.66893,	89880.02869,	89884.38847,	89888.74827,	89893.10808,	89897.46792,
89901.82777,	89906.18765,	89910.54754,	89914.90745,	89919.26738,	89923.62733,	89927.98730,	89932.34729,	89936.70729,	89941.06732,
89945.42736,	89949.78742,	89954.14751,	89958.50761,	89962.86773,	89967.22787,	89971.58802,	89975.94820,	89980.30840,	89984.66861,
89989.02884,	89993.38910,	89997.74937,	90002.10966,	90006.46997,	90010.83030,	90015.19064,	90019.55101,	90023.91139,	90028.27180,
90032.63222,	90036.99266,	90041.35312,	90045.71360,	90050.07410,	90054.43462,	90058.79516,	90063.15571,	90067.51629,	90071.87688,
90076.23749,	90080.59812,	90084.95877,	90089.31944,	90093.68013,	90098.04084,	90102.40156,	90106.76231,	90111.12307,	90115.48386,
90119.84466,	90124.20548,	90128.56632,	90132.92718,	90137.28805,	90141.64895,	90146.00986,	90150.37080,	90154.73175,	90159.09272,
90163.45371,	90167.81472,	90172.17575,	90176.53680,	90180.89787,	90185.25895,	90189.62006,	90193.98118,	90198.34232,	90202.70348,
90207.06466,	90211.42586,	90215.78708,	90220.14832,	90224.50957,	90228.87085,	90233.23214,	90237.59345,	90241.95478,	90246.31613,
90250.67750,	90255.03889,	90259.40030,	90263.76172,	90268.12317,	90272.48463,	90276.84611,	90281.20761,	90285.56913,	90289.93067,
90294.29223,	90298.65381,	90303.01540,	90307.37702,	90311.73865,	90316.10030,	90320.46197,	90324.82366,	90329.18537,	90333.54710,
90337.90885,	90342.27061,	90346.63240,	90350.99420,	90355.35602,	90359.71786,	90364.07972,	90368.44160,	90372.80350,	90377.16542,
90381.52735,	90385.88931,	90390.25128,	90394.61327,	90398.97528,	90403.33731,	90407.69936,	90412.06143,	90416.42352,	90420.78562,
90425.14775,	90429.50989,	90433.87205,	90438.23423,	90442.59643,	90446.95865,	90451.32089,	90455.68314,	90460.04542,	90464.40771,
90468.77002,	90473.13236,	90477.49471,	90481.85708,	90486.21946,	90490.58187,	90494.94430,	90499.30674,	90503.66921,	90508.03169,
90512.39419,	90516.75671,	90521.11925,	90525.48181,	90529.84438,	90534.20698,	90538.56959,	90542.93223,	90547.29488,	90551.65755,
90556.02024,	90560.38295,	90564.74568,	90569.10842,	90573.47119,	90577.83397,	90582.19677,	90586.55959,	90590.92244,	90595.28529,
90599.64817,	90604.01107,	90608.37399,	90612.73692,	90617.09987,	90621.46285,	90625.82584,	90630.18885,	90634.55188,	90638.91492,
90643.27799,	90647.64108,	90652.00418,	90656.36730,	90660.73044,	90665.09360,	90669.45678,	90673.81998,	90678.18320,	90682.54643,
90686.90969,	90691.27296,	90695.63625,	90699.99957,	90704.36290,	90708.72624,	90713.08961,	90717.45300,	90721.81640,	90726.17983,
90730.54327,	90734.90673,	90739.27021,	90743.63371,	90747.99723,	90752.36077,	90756.72432,	90761.08790,	90765.45149,	90769.81510,
90774.17873,	90778.54238,	90782.90605,	90787.26974,	90791.63344,	90795.99717,	90800.36091,	90804.72467,	90809.08845,	90813.45225,
90817.81607,	90822.17991,	90826.54377,	90830.90764,	90835.27154,	90839.63545,	90843.99938,	90848.36333,	90852.72730,	90857.09129,
90861.45529,	90865.81932,	90870.18336,	90874.54743,	90878.91151,	90883.27561,	90887.63973,	90892.00387,	90896.36802,	90900.73220,
90905.09639,	90909.46061,	90913.82484,	90918.18909,	90922.55336,	90926.91765,	90931.28195,	90935.64628,	90940.01062,	90944.37499,
90948.73937,	90953.10377,	90957.46819,	90961.83263,	90966.19709,	90970.56156,	90974.92606,	90979.29057,	90983.65510,	90988.01965,
90992.38422,	90996.74881,	91001.11342,	91005.47804,	91009.84269,	91014.20735,	91018.57204,	91022.93674,	91027.30146,	91031.66619,
91036.03095,	91040.39573,	91044.76052,	91049.12534,	91053.49017,	91057.85502,	91062.21989,	91066.58478,	91070.94969,	91075.31461,
91079.67956,	91084.04452,	91088.40950,	91092.77450,	91097.13952,	91101.50456,	91105.86962,	91110.23469,	91114.59979,	91118.96490,
91123.33003,	91127.69519,	91132.06036,	91136.42554,	91140.79075,	91145.15598,	91149.52122,	91153.88648,	91158.25177,	91162.61707,
91166.98239,	91171.34773,	91175.71308,	91180.07846,	91184.44385,	91188.80927,	91193.17470,	91197.54015,	91201.90562,	91206.27110,
91210.63661,	91215.00214,	91219.36768,	91223.73324,	91228.09883,	91232.46443,	91236.83004,	91241.19568,	91245.56134,	91249.92701,
91254.29271,	91258.65842,	91263.02415,	91267.38990,	91271.75567,	91276.12146,	91280.48726,	91284.85309,	91289.21893,	91293.58479,
91297.95068,	91302.31657,	91306.68249,	91311.04843,	91315.41439,	91319.78036,	91324.14635,	91328.51237,	91332.87840,	91337.24445,
91341.61051,	91345.97660,	91350.34270,	91354.70883,	91359.07497,	91363.44113,	91367.80731,	91372.17351,	91376.53973,	91380.90597,
91385.27222,	91389.63849,	91394.00479,	91398.37110,	91402.73743,	91407.10377,	91411.47014,	91415.83653,	91420.20293,	91424.56935,
91428.93580,	91433.30226,	91437.66874,	91442.03523,	91446.40175,	91450.76828,	91455.13484,	91459.50141,	91463.86800,	91468.23461,
91472.60124,	91476.96789,	91481.33455,	91485.70124,	91490.06794,	91494.43466,	91498.80140,	91503.16816,	91507.53494,	91511.90173,
91516.26855,	91520.63538,	91525.00224,	91529.36911,	91533.73600,	91538.10291,	91542.46983,	91546.83678,	91551.20374,	91555.57073,
91559.93773,	91564.30475,	91568.67179,	91573.03884,	91577.40592,	91581.77301,	91586.14013,	91590.50726,	91594.87441,	91599.24158,
91603.60877,	91607.97598,	91612.34320,	91616.71045,	91621.07771,	91625.44499,	91629.81229,	91634.17961,	91638.54695,	91642.91430,
91647.28168,	91651.64907,	91656.01648,	91660.38391,	91664.75136,	91669.11883,	91673.48631,	91677.85382,	91682.22134,	91686.58889,
91690.95645,	91695.32403,	91699.69162,	91704.05924,	91708.42688,	91712.79453,	91717.16220,	91721.52989,	91725.89760,	91730.26533,
91734.63308,	91739.00085,	91743.36863,	91747.73643,	91752.10425,	91756.47209,	91760.83995,	91765.20783,	91769.57573,	91773.94364,
91778.31158,	91782.67953,	91787.04750,	91791.41549,	91795.78350,	91800.15152,	91804.51957,	91808.88763,	91813.25571,	91817.62381,
91821.99193,	91826.36007,	91830.72823,	91835.09640,	91839.46460,	91843.83281,	91848.20104,	91852.56929,	91856.93756,	91861.30584,
91865.67415,	91870.04247,	91874.41082,	91878.77918,	91883.14756,	91887.51596,	91891.88437,	91896.25281,	91900.62126,	91904.98974,
91909.35823,	91913.72674,	91918.09527,	91922.46381,	91926.83238,	91931.20096,	91935.56957,	91939.93819,	91944.30683,	91948.67549,
91953.04416,	91957.41286,	91961.78157,	91966.15031,	91970.51906,	91974.88783,	91979.25662,	91983.62543,	91987.99425,	91992.36310,
91996.73196,	92001.10084,	92005.46974,	92009.83866,	92014.20760,	92018.57655,	92022.94553,	92027.31452,	92031.68353,	92036.05256,
92040.42161,	92044.79068,	92049.15977,	92053.52887,	92057.89799,	92062.26713,	92066.63629,	92071.00547,	92075.37467,	92079.74389,
92084.11312,	92088.48237,	92092.85165,	92097.22094,	92101.59024,	92105.95957,	92110.32892,	92114.69828,	92119.06766,	92123.43707,
92127.80649,	92132.17592,	92136.54538,	92140.91486,	92145.28435,	92149.65386,	92154.02339,	92158.39294,	92162.76251,	92167.13210,
92171.50171,	92175.87133,	92180.24097,	92184.61063,	92188.98031,	92193.35001,	92197.71973,	92202.08946,	92206.45922,	92210.82899,
92215.19878,	92219.56859,	92223.93842,	92228.30826,	92232.67813,	92237.04801,	92241.41791,	92245.78783,	92250.15777,	92254.52773,
92258.89771,	92263.26770,	92267.63771,	92272.00775,	92276.37780,	92280.74787,	92285.11795,	92289.48806,	92293.85818,	92298.22833,
92302.59849,	92306.96867,	92311.33887,	92315.70908,	92320.07932,	92324.44957,	92328.81984,	92333.19014,	92337.56044,	92341.93077,
92346.30112,	92350.67148,	92355.04187,	92359.41227,	92363.78269,	92368.15313,	92372.52359,	92376.89406,	92381.26456,	92385.63507,
92390.00560,	92394.37615,	92398.74672,	92403.11731,	92407.48791,	92411.85854,	92416.22918,	92420.59984,	92424.97052,	92429.34122,
92433.71194,	92438.08267,	92442.45342,	92446.82420,	92451.19499,	92455.56580,	92459.93662,	92464.30747,	92468.67833,	92473.04922,
92477.42012,	92481.79104,	92486.16198,	92490.53293,	92494.90391,	92499.27490,	92503.64592,	92508.01695,	92512.38800,	92516.75906,
92521.13015,	92525.50126,	92529.87238,	92534.24352,	92538.61468,	92542.98586,	92547.35706,	92551.72827,	92556.09951,	92560.47076,
92564.84203,	92569.21332,	92573.58463,	92577.95595,	92582.32730,	92586.69866,	92591.07004,	92595.44144,	92599.81286,	92604.18430,
92608.55576,	92612.92723,	92617.29872,	92621.67024,	92626.04176,	92630.41331,	92634.78488,	92639.15646,	92643.52807,	92647.89969,
92652.27133,	92656.64299,	92661.01467,	92665.38636,	92669.75808,	92674.12981,	92678.50156,	92682.87333,	92687.24512,	92691.61692,
92695.98875,	92700.36059,	92704.73245,	92709.10433,	92713.47623,	92717.84815,	92722.22009,	92726.59204,	92730.96401,	92735.33600,
92739.70801,	92744.08004,	92748.45209,	92752.82415,	92757.19623,	92761.56834,	92765.94046,	92770.31259,	92774.68475,	92779.05693,
92783.42912,	92787.80133,	92792.17356,	92796.54581,	92800.91808,	92805.29037,	92809.66267,	92814.03499,	92818.40733,	92822.77969,
92827.15207,	92831.52447,	92835.89688,	92840.26932,	92844.64177,	92849.01424,	92853.38673,	92857.75923,	92862.13176,	92866.50430,
92870.87686,	92875.24944,	92879.62204,	92883.99466,	92888.36730,	92892.73995,	92897.11262,	92901.48532,	92905.85802,	92910.23075,
92914.60350,	92918.97626,	92923.34905,	92927.72185,	92932.09467,	92936.46751,	92940.84036,	92945.21324,	92949.58613,	92953.95904,
92958.33198,	92962.70492,	92967.07789,	92971.45088,	92975.82388,	92980.19690,	92984.56994,	92988.94300,	92993.31608,	92997.68918,
93002.06229,	93006.43542,	93010.80857,	93015.18174,	93019.55493,	93023.92814,	93028.30136,	93032.67461,	93037.04787,	93041.42115,
93045.79445,	93050.16776,	93054.54110,	93058.91445,	93063.28782,	93067.66121,	93072.03462,	93076.40805,	93080.78149,	93085.15496,
93089.52844,	93093.90194,	93098.27546,	93102.64900,	93107.02255,	93111.39613,	93115.76972,	93120.14333,	93124.51696,	93128.89061,
93133.26427,	93137.63796,	93142.01166,	93146.38538,	93150.75912,	93155.13288,	93159.50665,	93163.88045,	93168.25426,	93172.62809,
93177.00194,	93181.37581,	93185.74969,	93190.12360,	93194.49752,	93198.87146,	93203.24542,	93207.61940,	93211.99340,	93216.36741,
93220.74145,	93225.11550,	93229.48957,	93233.86365,	93238.23776,	93242.61189,	93246.98603,	93251.36019,	93255.73437,	93260.10857,
93264.48279,	93268.85702,	93273.23127,	93277.60555,	93281.97984,	93286.35414,	93290.72847,	93295.10282,	93299.47718,	93303.85156,
93308.22596,	93312.60038,	93316.97482,	93321.34927,	93325.72374,	93330.09824,	93334.47275,	93338.84727,	93343.22182,	93347.59639,
93351.97097,	93356.34557,	93360.72019,	93365.09483,	93369.46949,	93373.84416,	93378.21885,	93382.59357,	93386.96830,	93391.34304,
93395.71781,	93400.09260,	93404.46740,	93408.84222,	93413.21706,	93417.59192,	93421.96680,	93426.34169,	93430.71660,	93435.09154,
93439.46649,	93443.84145,	93448.21644,	93452.59145,	93456.96647,	93461.34151,	93465.71657,	93470.09165,	93474.46674,	93478.84186,
93483.21699,	93487.59214,	93491.96731,	93496.34250,	93500.71771,	93505.09293,	93509.46817,	93513.84344,	93518.21871,	93522.59401,
93526.96933,	93531.34466,	93535.72002,	93540.09539,	93544.47078,	93548.84618,	93553.22161,	93557.59705,	93561.97252,	93566.34800,
93570.72350,	93575.09901,	93579.47455,	93583.85010,	93588.22567,	93592.60126,	93596.97687,	93601.35250,	93605.72815,	93610.10381,
93614.47949,	93618.85519,	93623.23091,	93627.60665,	93631.98240,	93636.35818,	93640.73397,	93645.10978,	93649.48560,	93653.86145,
93658.23732,	93662.61320,	93666.98910,	93671.36502,	93675.74096,	93680.11691,	93684.49289,	93688.86888,	93693.24489,	93697.62092,
93701.99697,	93706.37303,	93710.74912,	93715.12522,	93719.50134,	93723.87748,	93728.25364,	93732.62981,	93737.00601,	93741.38222,
93745.75845,	93750.13470,	93754.51096,	93758.88725,	93763.26355,	93767.63987,	93772.01621,	93776.39257,	93780.76895,	93785.14534,
93789.52175,	93793.89818,	93798.27463,	93802.65110,	93807.02759,	93811.40409,	93815.78061,	93820.15715,	93824.53371,	93828.91029,
93833.28688,	93837.66350,	93842.04013,	93846.41678,	93850.79345,	93855.17013,	93859.54684,	93863.92356,	93868.30030,	93872.67706,
93877.05384,	93881.43064,	93885.80745,	93890.18428,	93894.56113,	93898.93800,	93903.31489,	93907.69179,	93912.06872,	93916.44566,
93920.82262,	93925.19960,	93929.57659,	93933.95361,	93938.33064,	93942.70769,	93947.08476,	93951.46185,	93955.83895,	93960.21608,
93964.59322,	93968.97038,	93973.34756,	93977.72476,	93982.10197,	93986.47921,	93990.85646,	93995.23373,	93999.61102,	94003.98832,
94008.36565,	94012.74299,	94017.12035,	94021.49773,	94025.87513,	94030.25254,	94034.62998,	94039.00743,	94043.38490,	94047.76239,
94052.13989,	94056.51742,	94060.89496,	94065.27252,	94069.65010,	94074.02770,	94078.40531,	94082.78295,	94087.16060,	94091.53827,
94095.91596,	94100.29367,	94104.67139,	94109.04913,	94113.42690,	94117.80468,	94122.18247,	94126.56029,	94130.93812,	94135.31598,
94139.69385,	94144.07174,	94148.44964,	94152.82757,	94157.20551,	94161.58347,	94165.96145,	94170.33945,	94174.71747,	94179.09550,
94183.47355,	94187.85162,	94192.22971,	94196.60782,	94200.98595,	94205.36409,	94209.74225,	94214.12043,	94218.49863,	94222.87684,
94227.25508,	94231.63333,	94236.01160,	94240.38989,	94244.76820,	94249.14652,	94253.52487,	94257.90323,	94262.28161,	94266.66001,
94271.03842,	94275.41686,	94279.79531,	94284.17378,	94288.55227,	94292.93077,	94297.30930,	94301.68784,	94306.06640,	94310.44498,
94314.82358,	94319.20220,	94323.58083,	94327.95948,	94332.33815,	94336.71684,	94341.09555,	94345.47427,	94349.85302,	94354.23178,
94358.61056,	94362.98936,	94367.36817,	94371.74700,	94376.12586,	94380.50473,	94384.88362,	94389.26252,	94393.64145,	94398.02039,
94402.39935,	94406.77833,	94411.15733,	94415.53634,	94419.91537,	94424.29443,	94428.67350,	94433.05258,	94437.43169,	94441.81081,
94446.18996,	94450.56912,	94454.94829,	94459.32749,	94463.70671,	94468.08594,	94472.46519,	94476.84446,	94481.22375,	94485.60305,
94489.98238,	94494.36172,	94498.74108,	94503.12046,	94507.49985,	94511.87927,	94516.25870,	94520.63815,	94525.01762,	94529.39711,
94533.77661,	94538.15613,	94542.53567,	94546.91523,	94551.29481,	94555.67441,	94560.05402,	94564.43365,	94568.81330,	94573.19297,
94577.57266,	94581.95236,	94586.33208,	94590.71182,	94595.09158,	94599.47136,	94603.85115,	94608.23097,	94612.61080,	94616.99065,
94621.37051,	94625.75040,	94630.13030,	94634.51022,	94638.89016,	94643.27012,	94647.65010,	94652.03009,	94656.41010,	94660.79013,
94665.17018,	94669.55025,	94673.93033,	94678.31044,	94682.69056,	94687.07070,	94691.45085,	94695.83103,	94700.21122,	94704.59143,
94708.97166,	94713.35191,	94717.73217,	94722.11246,	94726.49276,	94730.87308,	94735.25342,	94739.63377,	94744.01415,	94748.39454,
94752.77495,	94757.15538,	94761.53582,	94765.91629,	94770.29677,	94774.67727,	94779.05779,	94783.43833,	94787.81888,	94792.19946,
94796.58005,	94800.96066,	94805.34128,	94809.72193,	94814.10259,	94818.48327,	94822.86397,	94827.24469,	94831.62543,	94836.00618,
94840.38695,	94844.76774,	94849.14855,	94853.52938,	94857.91022,	94862.29108,	94866.67196,	94871.05286,	94875.43378,	94879.81471,
94884.19566,	94888.57664,	94892.95762,	94897.33863,	94901.71966,	94906.10070,	94910.48176,	94914.86284,	94919.24394,	94923.62505,
94928.00618,	94932.38733,	94936.76850,	94941.14969,	94945.53090,	94949.91212,	94954.29336,	94958.67462,	94963.05590,	94967.43719,
94971.81851,	94976.19984,	94980.58119,	94984.96256,	94989.34394,	94993.72535,	94998.10677,	95002.48821,	95006.86967,	95011.25114,
95015.63264,	95020.01415,	95024.39568,	95028.77723,	95033.15879,	95037.54038,	95041.92198,	95046.30360,	95050.68524,	95055.06690,
95059.44857,	95063.83026,	95068.21197,	95072.59370,	95076.97545,	95081.35721,	95085.73900,	95090.12080,	95094.50262,	95098.88445,
95103.26631,	95107.64818,	95112.03007,	95116.41198,	95120.79391,	95125.17585,	95129.55782,	95133.93980,	95138.32180,	95142.70381,
95147.08585,	95151.46790,	95155.84997,	95160.23206,	95164.61417,	95168.99629,	95173.37844,	95177.76060,	95182.14278,	95186.52497,
95190.90719,	95195.28942,	95199.67167,	95204.05394,	95208.43623,	95212.81854,	95217.20086,	95221.58320,	95225.96556,	95230.34794,
95234.73033,	95239.11274,	95243.49518,	95247.87763,	95252.26009,	95256.64258,	95261.02508,	95265.40760,	95269.79014,	95274.17270,
95278.55527,	95282.93787,	95287.32048,	95291.70311,	95296.08576,	95300.46842,	95304.85110,	95309.23381,	95313.61653,	95317.99926,
95322.38202,	95326.76479,	95331.14758,	95335.53039,	95339.91322,	95344.29606,	95348.67893,	95353.06181,	95357.44471,	95361.82762,
95366.21056,	95370.59351,	95374.97648,	95379.35947,	95383.74248,	95388.12550,	95392.50855,	95396.89161,	95401.27469,	95405.65778,
95410.04090,	95414.42403,	95418.80718,	95423.19035,	95427.57354,	95431.95674,	95436.33997,	95440.72321,	95445.10647,	95449.48974,
95453.87304,	95458.25635,	95462.63968,	95467.02303,	95471.40640,	95475.78978,	95480.17318,	95484.55660,	95488.94004,	95493.32350,
95497.70697,	95502.09046,	95506.47397,	95510.85750,	95515.24105,	95519.62461,	95524.00819,	95528.39179,	95532.77541,	95537.15905,
95541.54270,	95545.92637,	95550.31006,	95554.69377,	95559.07750,	95563.46124,	95567.84500,	95572.22878,	95576.61258,	95580.99639,
95585.38023,	95589.76408,	95594.14795,	95598.53183,	95602.91574,	95607.29966,	95611.68360,	95616.06756,	95620.45154,	95624.83553,
95629.21955,	95633.60358,	95637.98763,	95642.37169,	95646.75578,	95651.13988,	95655.52400,	95659.90814,	95664.29229,	95668.67647,
95673.06066,	95677.44487,	95681.82910,	95686.21334,	95690.59761,	95694.98189,	95699.36619,	95703.75051,	95708.13484,	95712.51920,
95716.90357,	95721.28796,	95725.67236,	95730.05679,	95734.44123,	95738.82569,	95743.21017,	95747.59467,	95751.97918,	95756.36372,
95760.74827,	95765.13283,	95769.51742,	95773.90203,	95778.28665,	95782.67129,	95787.05595,	95791.44062,	95795.82532,	95800.21003,
95804.59476,	95808.97950,	95813.36427,	95817.74905,	95822.13385,	95826.51867,	95830.90351,	95835.28837,	95839.67324,	95844.05813,
95848.44304,	95852.82796,	95857.21291,	95861.59787,	95865.98285,	95870.36785,	95874.75287,	95879.13790,	95883.52295,	95887.90802,
95892.29311,	95896.67822,	95901.06334,	95905.44848,	95909.83364,	95914.21882,	95918.60401,	95922.98922,	95927.37446,	95931.75970,
95936.14497,	95940.53025,	95944.91556,	95949.30088,	95953.68622,	95958.07157,	95962.45695,	95966.84234,	95971.22775,	95975.61317,
95979.99862,	95984.38408,	95988.76956,	95993.15506,	95997.54058,	96001.92611,	96006.31167,	96010.69724,	96015.08283,	96019.46843,
96023.85406,	96028.23970,	96032.62536,	96037.01104,	96041.39673,	96045.78245,	96050.16818,	96054.55393,	96058.93969,	96063.32548,
96067.71128,	96072.09710,	96076.48294,	96080.86880,	96085.25467,	96089.64056,	96094.02647,	96098.41240,	96102.79835,	96107.18431,
96111.57029,	96115.95629,	96120.34231,	96124.72834,	96129.11440,	96133.50047,	96137.88656,	96142.27266,	96146.65879,	96151.04493,
96155.43109,	96159.81727,	96164.20346,	96168.58967,	96172.97591,	96177.36216,	96181.74842,	96186.13471,	96190.52101,	96194.90733,
96199.29367,	96203.68003,	96208.06640,	96212.45279,	96216.83920,	96221.22563,	96225.61207,	96229.99854,	96234.38502,	96238.77152,
96243.15803,	96247.54457,	96251.93112,	96256.31769,	96260.70428,	96265.09089,	96269.47751,	96273.86415,	96278.25081,	96282.63749,
96287.02418,	96291.41090,	96295.79763,	96300.18438,	96304.57114,	96308.95793,	96313.34473,	96317.73155,	96322.11839,	96326.50524,
96330.89211,	96335.27901,	96339.66591,	96344.05284,	96348.43979,	96352.82675,	96357.21373,	96361.60073,	96365.98774,	96370.37478,
96374.76183,	96379.14890,	96383.53598,	96387.92309,	96392.31021,	96396.69735,	96401.08451,	96405.47169,	96409.85888,	96414.24609,
96418.63332,	96423.02057,	96427.40784,	96431.79512,	96436.18242,	96440.56974,	96444.95707,	96449.34443,	96453.73180,	96458.11919,
96462.50660,	96466.89402,	96471.28147,	96475.66893,	96480.05641,	96484.44390,	96488.83142,	96493.21895,	96497.60650,	96501.99407,
96506.38165,	96510.76926,	96515.15688,	96519.54452,	96523.93217,	96528.31985,	96532.70754,	96537.09525,	96541.48298,	96545.87072,
96550.25849,	96554.64627,	96559.03407,	96563.42188,	96567.80972,	96572.19757,	96576.58544,	96580.97333,	96585.36123,	96589.74916,
96594.13710,	96598.52506,	96602.91304,	96607.30103,	96611.68904,	96616.07707,	96620.46512,	96624.85319,	96629.24127,	96633.62937,
96638.01749,	96642.40563,	96646.79378,	96651.18195,	96655.57014,	96659.95835,	96664.34658,	96668.73482,	96673.12308,	96677.51136,
96681.89966,	96686.28797,	96690.67630,	96695.06465,	96699.45302,	96703.84141,	96708.22981,	96712.61823,	96717.00667,	96721.39513,
96725.78360,	96730.17209,	96734.56060,	96738.94913,	96743.33767,	96747.72624,	96752.11482,	96756.50342,	96760.89203,	96765.28067,
96769.66932,	96774.05799,	96778.44667,	96782.83538,	96787.22410,	96791.61284,	96796.00160,	96800.39038,	96804.77917,	96809.16798,
96813.55681,	96817.94566,	96822.33452,	96826.72341,	96831.11231,	96835.50122,	96839.89016,	96844.27911,	96848.66808,	96853.05707,
96857.44608,	96861.83510,	96866.22414,	96870.61320,	96875.00228,	96879.39138,	96883.78049,	96888.16962,	96892.55877,	96896.94793,
96901.33712,	96905.72632,	96910.11554,	96914.50478,	96918.89403,	96923.28330,	96927.67259,	96932.06190,	96936.45123,	96940.84057,
96945.22993,	96949.61931,	96954.00871,	96958.39812,	96962.78755,	96967.17700,	96971.56647,	96975.95595,	96980.34546,	96984.73498,
96989.12452,	96993.51407,	96997.90365,	97002.29324,	97006.68285,	97011.07247,	97015.46212,	97019.85178,	97024.24146,	97028.63116,
97033.02087,	97037.41060,	97041.80036,	97046.19012,	97050.57991,	97054.96971,	97059.35954,	97063.74937,	97068.13923,	97072.52911,
97076.91900,	97081.30891,	97085.69884,	97090.08878,	97094.47874,	97098.86872,	97103.25872,	97107.64874,	97112.03877,	97116.42882,
97120.81889,	97125.20898,	97129.59909,	97133.98921,	97138.37935,	97142.76950,	97147.15968,	97151.54987,	97155.94008,	97160.33031,
97164.72056,	97169.11082,	97173.50110,	97177.89140,	97182.28172,	97186.67205,	97191.06241,	97195.45278,	97199.84316,	97204.23357,
97208.62399,	97213.01443,	97217.40489,	97221.79537,	97226.18586,	97230.57637,	97234.96690,	97239.35745,	97243.74801,	97248.13859,
97252.52919,	97256.91981,	97261.31044,	97265.70110,	97270.09177,	97274.48245,	97278.87316,	97283.26388,	97287.65462,	97292.04538,
97296.43616,	97300.82695,	97305.21776,	97309.60859,	97313.99944,	97318.39030,	97322.78119,	97327.17209,	97331.56300,	97335.95394,
97340.34489,	97344.73586,	97349.12685,	97353.51786,	97357.90888,	97362.29992,	97366.69098,	97371.08206,	97375.47315,	97379.86426,
97384.25539,	97388.64654,	97393.03770,	97397.42888,	97401.82008,	97406.21130,	97410.60254,	97414.99379,	97419.38506,	97423.77635,
97428.16765,	97432.55898,	97436.95032,	97441.34168,	97445.73305,	97450.12445,	97454.51586,	97458.90729,	97463.29873,	97467.69020,
97472.08168,	97476.47318,	97480.86470,	97485.25623,	97489.64778,	97494.03935,	97498.43094,	97502.82255,	97507.21417,	97511.60581,
97515.99747,	97520.38915,	97524.78084,	97529.17255,	97533.56428,	97537.95603,	97542.34779,	97546.73957,	97551.13137,	97555.52319,
97559.91502,	97564.30687,	97568.69874,	97573.09063,	97577.48254,	97581.87446,	97586.26640,	97590.65836,	97595.05033,	97599.44233,
97603.83434,	97608.22637,	97612.61841,	97617.01047,	97621.40256,	97625.79465,	97630.18677,	97634.57890,	97638.97106,	97643.36323,
97647.75541,	97652.14762,	97656.53984,	97660.93208,	97665.32434,	97669.71661,	97674.10890,	97678.50121,	97682.89354,	97687.28588,
97691.67825,	97696.07063,	97700.46303,	97704.85544,	97709.24787,	97713.64033,	97718.03279,	97722.42528,	97726.81778,	97731.21030,
97735.60284,	97739.99540,	97744.38797,	97748.78056,	97753.17317,	97757.56580,	97761.95844,	97766.35111,	97770.74379,	97775.13648,
97779.52920,	97783.92193,	97788.31468,	97792.70745,	97797.10023,	97801.49303,	97805.88585,	97810.27869,	97814.67155,	97819.06442,
97823.45731,	97827.85022,	97832.24314,	97836.63609,	97841.02905,	97845.42202,	97849.81502,	97854.20803,	97858.60106,	97862.99411,
97867.38718,	97871.78026,	97876.17336,	97880.56648,	97884.95962,	97889.35277,	97893.74594,	97898.13913,	97902.53234,	97906.92556,
97911.31881,	97915.71206,	97920.10534,	97924.49864,	97928.89195,	97933.28528,	97937.67862,	97942.07199,	97946.46537,	97950.85877,
97955.25219,	97959.64562,	97964.03907,	97968.43254,	97972.82603,	97977.21954,	97981.61306,	97986.00660,	97990.40016,	97994.79373,
97999.18733,	98003.58094,	98007.97456,	98012.36821,	98016.76187,	98021.15555,	98025.54925,	98029.94297,	98034.33670,	98038.73045,
98043.12422,	98047.51800,	98051.91181,	98056.30563,	98060.69947,	98065.09332,	98069.48720,	98073.88109,	98078.27499,	98082.66892,
98087.06286,	98091.45683,	98095.85080,	98100.24480,	98104.63881,	98109.03284,	98113.42689,	98117.82096,	98122.21504,	98126.60915,
98131.00326,	98135.39740,	98139.79155,	98144.18573,	98148.57991,	98152.97412,	98157.36834,	98161.76259,	98166.15685,	98170.55112,
98174.94542,	98179.33973,	98183.73406,	98188.12840,	98192.52277,	98196.91715,	98201.31155,	98205.70596,	98210.10040,	98214.49485,
98218.88932,	98223.28381,	98227.67831,	98232.07283,	98236.46737,	98240.86193,	98245.25650,	98249.65109,	98254.04570,	98258.44033,
98262.83497,	98267.22964,	98271.62432,	98276.01901,	98280.41373,	98284.80846,	98289.20321,	98293.59797,	98297.99276,	98302.38756,
98306.78238,	98311.17722,	98315.57207,	98319.96694,	98324.36183,	98328.75674,	98333.15166,	98337.54660,	98341.94156,	98346.33654,
98350.73153,	98355.12655,	98359.52158,	98363.91662,	98368.31169,	98372.70677,	98377.10187,	98381.49698,	98385.89212,	98390.28727,
98394.68244,	98399.07763,	98403.47283,	98407.86805,	98412.26329,	98416.65855,	98421.05382,	98425.44911,	98429.84442,	98434.23975,
98438.63509,	98443.03045,	98447.42583,	98451.82123,	98456.21664,	98460.61207,	98465.00752,	98469.40299,	98473.79847,	98478.19397,
98482.58949,	98486.98503,	98491.38058,	98495.77615,	98500.17174,	98504.56735,	98508.96297,	98513.35861,	98517.75427,	98522.14994,
98526.54564,	98530.94135,	98535.33708,	98539.73282,	98544.12858,	98548.52437,	98552.92016,	98557.31598,	98561.71181,	98566.10766,
98570.50353,	98574.89942,	98579.29532,	98583.69124,	98588.08718,	98592.48313,	98596.87910,	98601.27509,	98605.67110,	98610.06713,
98614.46317,	98618.85923,	98623.25531,	98627.65140,	98632.04751,	98636.44364,	98640.83979,	98645.23595,	98649.63214,	98654.02833,
98658.42455,	98662.82079,	98667.21704,	98671.61331,	98676.00959,	98680.40590,	98684.80222,	98689.19856,	98693.59491,	98697.99129,
98702.38768,	98706.78409,	98711.18051,	98715.57696,	98719.97342,	98724.36990,	98728.76639,	98733.16290,	98737.55943,	98741.95598,
98746.35255,	98750.74913,	98755.14573,	98759.54235,	98763.93898,	98768.33564,	98772.73231,	98777.12899,	98781.52570,	98785.92242,
98790.31916,	98794.71592,	98799.11269,	98803.50949,	98807.90629,	98812.30312,	98816.69997,	98821.09683,	98825.49371,	98829.89060,
98834.28752,	98838.68445,	98843.08140,	98847.47836,	98851.87535,	98856.27235,	98860.66937,	98865.06640,	98869.46345,	98873.86052,
98878.25761,	98882.65472,	98887.05184,	98891.44898,	98895.84614,	98900.24331,	98904.64051,	98909.03772,	98913.43494,	98917.83219,
98922.22945,	98926.62673,	98931.02403,	98935.42134,	98939.81867,	98944.21602,	98948.61339,	98953.01077,	98957.40817,	98961.80559,
98966.20303,	98970.60048,	98974.99795,	98979.39544,	98983.79294,	98988.19047,	98992.58801,	98996.98556,	99001.38314,	99005.78073,
99010.17834,	99014.57597,	99018.97361,	99023.37128,	99027.76895,	99032.16665,	99036.56437,	99040.96210,	99045.35985,	99049.75761,
99054.15540,	99058.55320,	99062.95102,	99067.34885,	99071.74670,	99076.14457,	99080.54246,	99084.94037,	99089.33829,	99093.73623,
99098.13419,	99102.53216,	99106.93015,	99111.32816,	99115.72619,	99120.12424,	99124.52230,	99128.92038,	99133.31847,	99137.71659,
99142.11472,	99146.51287,	99150.91103,	99155.30921,	99159.70741,	99164.10563,	99168.50387,	99172.90212,	99177.30039,	99181.69868,
99186.09698,	99190.49530,	99194.89364,	99199.29200,	99203.69037,	99208.08877,	99212.48717,	99216.88560,	99221.28404,	99225.68251,
99230.08098,	99234.47948,	99238.87799,	99243.27652,	99247.67507,	99252.07363,	99256.47222,	99260.87082,	99265.26943,	99269.66807,
99274.06672,	99278.46539,	99282.86408,	99287.26278,	99291.66150,	99296.06024,	99300.45899,	99304.85777,	99309.25656,	99313.65537,
99318.05419,	99322.45303,	99326.85189,	99331.25077,	99335.64966,	99340.04858,	99344.44750,	99348.84645,	99353.24541,	99357.64440,
99362.04339,	99366.44241,	99370.84144,	99375.24049,	99379.63956,	99384.03865,	99388.43775,	99392.83687,	99397.23601,	99401.63516,
99406.03433,	99410.43352,	99414.83273,	99419.23195,	99423.63119,	99428.03045,	99432.42972,	99436.82902,	99441.22833,	99445.62766,
99450.02700,	99454.42636,	99458.82574,	99463.22514,	99467.62455,	99472.02398,	99476.42343,	99480.82290,	99485.22238,	99489.62188,
99494.02140,	99498.42094,	99502.82049,	99507.22006,	99511.61965,	99516.01925,	99520.41887,	99524.81851,	99529.21817,	99533.61784,
99538.01753,	99542.41724,	99546.81697,	99551.21671,	99555.61647,	99560.01625,	99564.41604,	99568.81585,	99573.21568,	99577.61553,
99582.01539,	99586.41528,	99590.81517,	99595.21509,	99599.61502,	99604.01497,	99608.41494,	99612.81493,	99617.21493,	99621.61495,
99626.01499,	99630.41504,	99634.81511,	99639.21520,	99643.61531,	99648.01543,	99652.41557,	99656.81573,	99661.21590,	99665.61610,
99670.01631,	99674.41653,	99678.81678,	99683.21704,	99687.61732,	99692.01761,	99696.41793,	99700.81826,	99705.21861,	99709.61897,
99714.01935,	99718.41975,	99722.82017,	99727.22060,	99731.62106,	99736.02153,	99740.42201,	99744.82251,	99749.22304,	99753.62357,
99758.02413,	99762.42470,	99766.82529,	99771.22590,	99775.62652,	99780.02716,	99784.42782,	99788.82850,	99793.22919,	99797.62990,
99802.03063,	99806.43138,	99810.83214,	99815.23292,	99819.63372,	99824.03453,	99828.43536,	99832.83621,	99837.23708,	99841.63796,
99846.03886,	99850.43978,	99854.84071,	99859.24166,	99863.64263,	99868.04362,	99872.44462,	99876.84565,	99881.24668,	99885.64774,
99890.04881,	99894.44990,	99898.85101,	99903.25214,	99907.65328,	99912.05444,	99916.45561,	99920.85681,	99925.25802,	99929.65925,
99934.06049,	99938.46175,	99942.86303,	99947.26433,	99951.66565,	99956.06698,	99960.46833,	99964.86969,	99969.27107,	99973.67248,
99978.07389,	99982.47533,	99986.87678,	99991.27825,	99995.67974,	100000.08124,	100004.48276,	100008.88430,	100013.28586,	100017.68743,
100022.08902,	100026.49063,	100030.89225,	100035.29389,	100039.69555,	100044.09723,	100048.49892,	100052.90063,	100057.30236,	100061.70410,
100066.10587,	100070.50765,	100074.90944,	100079.31126,	100083.71309,	100088.11494,	100092.51680,	100096.91868,	100101.32058,	100105.72250,
100110.12444,	100114.52639,	100118.92836,	100123.33034,	100127.73235,	100132.13437,	100136.53640,	100140.93846,	100145.34053,	100149.74262,
100154.14473,	100158.54685,	100162.94899,	100167.35115,	100171.75333,	100176.15552,	100180.55773,	100184.95996,	100189.36220,	100193.76446,
100198.16674,	100202.56904,	100206.97135,	100211.37368,	100215.77603,	100220.17839,	100224.58077,	100228.98317,	100233.38559,	100237.78802,
100242.19047,	100246.59294,	100250.99542,	100255.39793,	100259.80045,	100264.20298,	100268.60554,	100273.00811,	100277.41069,	100281.81330,
100286.21592,	100290.61856,	100295.02122,	100299.42389,	100303.82658,	100308.22929,	100312.63202,	100317.03476,	100321.43752,	100325.84030,
100330.24309,	100334.64590,	100339.04873,	100343.45158,	100347.85444,	100352.25732,	100356.66022,	100361.06313,	100365.46606,	100369.86901,
100374.27198,	100378.67496,	100383.07796,	100387.48098,	100391.88401,	100396.28707,	100400.69014,	100405.09322,	100409.49632,	100413.89945,
100418.30258,	100422.70574,	100427.10891,	100431.51210,	100435.91531,	100440.31853,	100444.72177,	100449.12503,	100453.52830,	100457.93159,
100462.33490,	100466.73823,	100471.14157,	100475.54493,	100479.94831,	100484.35171,	100488.75512,	100493.15855,	100497.56200,	100501.96546,
100506.36894,	100510.77244,	100515.17595,	100519.57949,	100523.98304,	100528.38660,	100532.79019,	100537.19379,	100541.59740,	100546.00104,
100550.40469,	100554.80836,	100559.21205,	100563.61575,	100568.01947,	100572.42321,	100576.82697,	100581.23074,	100585.63453,	100590.03833,
100594.44216,	100598.84600,	100603.24986,	100607.65373,	100612.05762,	100616.46153,	100620.86546,	100625.26940,	100629.67337,	100634.07734,
100638.48134,	100642.88535,	100647.28938,	100651.69343,	100656.09749,	100660.50157,	100664.90567,	100669.30978,	100673.71392,	100678.11806,
100682.52223,	100686.92641,	100691.33062,	100695.73483,	100700.13907,	100704.54332,	100708.94759,	100713.35188,	100717.75618,	100722.16050,
100726.56484,	100730.96919,	100735.37356,	100739.77795,	100744.18236,	100748.58678,	100752.99122,	100757.39568,	100761.80015,	100766.20465,
100770.60915,	100775.01368,	100779.41822,	100783.82278,	100788.22736,	100792.63195,	100797.03657,	100801.44119,	100805.84584,	100810.25050,
100814.65518,	100819.05988,	100823.46459,	100827.86932,	100832.27407,	100836.67884,	100841.08362,	100845.48842,	100849.89324,	100854.29807,
100858.70292,	100863.10779,	100867.51267,	100871.91758,	100876.32250,	100880.72743,	100885.13238,	100889.53736,	100893.94234,	100898.34735,
100902.75237,	100907.15741,	100911.56246,	100915.96754,	100920.37263,	100924.77773,	100929.18286,	100933.58800,	100937.99316,	100942.39833,
100946.80353,	100951.20874,	100955.61396,	100960.01921,	100964.42447,	100968.82975,	100973.23504,	100977.64035,	100982.04568,	100986.45103,
100990.85639,	100995.26177,	100999.66717,	101004.07259,	101008.47802,	101012.88347,	101017.28893,	101021.69441,	101026.09991,	101030.50543,
101034.91097,	101039.31652,	101043.72209,	101048.12767,	101052.53327,	101056.93889,	101061.34453,	101065.75018,	101070.15585,	101074.56154,
101078.96725,	101083.37297,	101087.77871,	101092.18446,	101096.59024,	101100.99603,	101105.40183,	101109.80766,	101114.21350,	101118.61936,
101123.02523,	101127.43113,	101131.83704,	101136.24296,	101140.64891,	101145.05487,	101149.46084,	101153.86684,	101158.27285,	101162.67888,
101167.08493,	101171.49099,	101175.89707,	101180.30317,	101184.70928,	101189.11541,	101193.52156,	101197.92773,	101202.33391,	101206.74011,
101211.14632,	101215.55256,	101219.95881,	101224.36508,	101228.77136,	101233.17766,	101237.58398,	101241.99032,	101246.39667,	101250.80304,
101255.20943,	101259.61583,	101264.02225,	101268.42869,	101272.83514,	101277.24162,	101281.64810,	101286.05461,	101290.46113,	101294.86767,
101299.27423,	101303.68081,	101308.08740,	101312.49400,	101316.90063,	101321.30727,	101325.71393,	101330.12061,	101334.52730,	101338.93401,
101343.34074,	101347.74748,	101352.15425,	101356.56102,	101360.96782,	101365.37463,	101369.78146,	101374.18831,	101378.59517,	101383.00205,
101387.40895,	101391.81587,	101396.22280,	101400.62975,	101405.03671,	101409.44369,	101413.85069,	101418.25771,	101422.66474,	101427.07180,
101431.47886,	101435.88595,	101440.29305,	101444.70017,	101449.10730,	101453.51446,	101457.92163,	101462.32881,	101466.73602,	101471.14324,
101475.55048,	101479.95773,	101484.36500,	101488.77229,	101493.17960,	101497.58692,	101501.99426,	101506.40162,	101510.80899,	101515.21638,
101519.62379,	101524.03122,	101528.43866,	101532.84612,	101537.25359,	101541.66109,	101546.06860,	101550.47612,	101554.88367,	101559.29123,
101563.69881,	101568.10640,	101572.51401,	101576.92164,	101581.32929,	101585.73695,	101590.14463,	101594.55233,	101598.96004,	101603.36777,
101607.77552,	101612.18328,	101616.59106,	101620.99886,	101625.40668,	101629.81451,	101634.22236,	101638.63023,	101643.03811,	101647.44601,
101651.85393,	101656.26186,	101660.66981,	101665.07778,	101669.48577,	101673.89377,	101678.30179,	101682.70983,	101687.11788,	101691.52595,
101695.93404,	101700.34214,	101704.75026,	101709.15840,	101713.56656,	101717.97473,	101722.38292,	101726.79112,	101731.19935,	101735.60759,
101740.01584,	101744.42412,	101748.83241,	101753.24072,	101757.64904,	101762.05738,	101766.46574,	101770.87412,	101775.28251,	101779.69092,
101784.09935,	101788.50779,	101792.91625,	101797.32473,	101801.73322,	101806.14173,	101810.55026,	101814.95881,	101819.36737,	101823.77595,
101828.18454,	101832.59316,	101837.00179,	101841.41043,	101845.81910,	101850.22778,	101854.63648,	101859.04519,	101863.45392,	101867.86267,
101872.27144,	101876.68022,	101881.08902,	101885.49783,	101889.90667,	101894.31552,	101898.72439,	101903.13327,	101907.54217,	101911.95109,
101916.36002,	101920.76898,	101925.17794,	101929.58693,	101933.99593,	101938.40495,	101942.81399,	101947.22304,	101951.63211,	101956.04120,
101960.45030,	101964.85943,	101969.26856,	101973.67772,	101978.08689,	101982.49608,	101986.90529,	101991.31451,	101995.72375,	102000.13301,
102004.54228,	102008.95157,	102013.36088,	102017.77020,	102022.17954,	102026.58890,	102030.99828,	102035.40767,	102039.81708,	102044.22650,
102048.63595,	102053.04541,	102057.45488,	102061.86438,	102066.27389,	102070.68341,	102075.09296,	102079.50252,	102083.91210,	102088.32169,
102092.73130,	102097.14093,	102101.55058,	102105.96024,	102110.36992,	102114.77962,	102119.18933,	102123.59906,	102128.00881,	102132.41857,
102136.82835,	102141.23815,	102145.64797,	102150.05780,	102154.46765,	102158.87751,	102163.28739,	102167.69729,	102172.10721,	102176.51714,
102180.92709,	102185.33706,	102189.74704,	102194.15704,	102198.56706,	102202.97710,	102207.38715,	102211.79722,	102216.20730,	102220.61740,
102225.02752,	102229.43766,	102233.84781,	102238.25798,	102242.66817,	102247.07837,	102251.48859,	102255.89883,	102260.30908,	102264.71935,
102269.12964,	102273.53995,	102277.95027,	102282.36061,	102286.77096,	102291.18133,	102295.59172,	102300.00213,	102304.41255,	102308.82299,
102313.23345,	102317.64392,	102322.05441,	102326.46492,	102330.87544,	102335.28598,	102339.69654,	102344.10712,	102348.51771,	102352.92832,
102357.33894,	102361.74958,	102366.16024,	102370.57092,	102374.98161,	102379.39232,	102383.80305,	102388.21379,	102392.62455,	102397.03533,
102401.44612,	102405.85694,	102410.26776,	102414.67861,	102419.08947,	102423.50035,	102427.91124,	102432.32216,	102436.73308,	102441.14403,
102445.55499,	102449.96597,	102454.37697,	102458.78798,	102463.19901,	102467.61006,	102472.02112,	102476.43220,	102480.84330,	102485.25442,
102489.66555,	102494.07670,	102498.48786,	102502.89904,	102507.31024,	102511.72146,	102516.13269,	102520.54394,	102524.95520,	102529.36649,
102533.77779,	102538.18910,	102542.60044,	102547.01179,	102551.42315,	102555.83454,	102560.24594,	102564.65736,	102569.06879,	102573.48024,
102577.89171,	102582.30320,	102586.71470,	102591.12622,	102595.53775,	102599.94930,	102604.36087,	102608.77246,	102613.18406,	102617.59568,
102622.00732,	102626.41897,	102630.83064,	102635.24233,	102639.65403,	102644.06575,	102648.47749,	102652.88925,	102657.30102,	102661.71280,
102666.12461,	102670.53643,	102674.94827,	102679.36012,	102683.77200,	102688.18389,	102692.59579,	102697.00771,	102701.41965,	102705.83161,
102710.24358,	102714.65557,	102719.06758,	102723.47960,	102727.89164,	102732.30370,	102736.71577,	102741.12787,	102745.53997,	102749.95210,
102754.36424,	102758.77640,	102763.18857,	102767.60076,	102772.01297,	102776.42520,	102780.83744,	102785.24970,	102789.66197,	102794.07427,
102798.48658,	102802.89890,	102807.31124,	102811.72360,	102816.13598,	102820.54837,	102824.96078,	102829.37321,	102833.78565,	102838.19812,
102842.61059,	102847.02309,	102851.43560,	102855.84813,	102860.26067,	102864.67323,	102869.08581,	102873.49840,	102877.91102,	102882.32364,
102886.73629,	102891.14895,	102895.56163,	102899.97433,	102904.38704,	102908.79977,	102913.21251,	102917.62528,	102922.03806,	102926.45085,
102930.86367,	102935.27650,	102939.68934,	102944.10221,	102948.51509,	102952.92798,	102957.34090,	102961.75383,	102966.16678,	102970.57974,
102974.99272,	102979.40572,	102983.81873,	102988.23177,	102992.64481,	102997.05788,	103001.47096,	103005.88406,	103010.29717,	103014.71031,
103019.12346,	103023.53662,	103027.94980,	103032.36300,	103036.77622,	103041.18945,	103045.60270,	103050.01597,	103054.42925,	103058.84255,
103063.25587,	103067.66920,	103072.08255,	103076.49592,	103080.90930,	103085.32270,	103089.73612,	103094.14955,	103098.56300,	103102.97647,
103107.38995,	103111.80345,	103116.21697,	103120.63051,	103125.04406,	103129.45763,	103133.87121,	103138.28481,	103142.69843,	103147.11207,
103151.52572,	103155.93939,	103160.35307,	103164.76677,	103169.18049,	103173.59423,	103178.00798,	103182.42175,	103186.83553,	103191.24934,
103195.66316,	103200.07699,	103204.49084,	103208.90471,	103213.31860,	103217.73250,	103222.14642,	103226.56036,	103230.97431,	103235.38828,
103239.80227,	103244.21627,	103248.63029,	103253.04433,	103257.45838,	103261.87245,	103266.28654,	103270.70065,	103275.11477,	103279.52890,
103283.94306,	103288.35723,	103292.77142,	103297.18562,	103301.59984,	103306.01408,	103310.42833,	103314.84260,	103319.25689,	103323.67120,
103328.08552,	103332.49986,	103336.91421,	103341.32858,	103345.74297,	103350.15738,	103354.57180,	103358.98624,	103363.40069,	103367.81516,
103372.22965,	103376.64416,	103381.05868,	103385.47322,	103389.88777,	103394.30235,	103398.71694,	103403.13154,	103407.54616,	103411.96080,
103416.37546,	103420.79013,	103425.20482,	103429.61953,	103434.03425,	103438.44899,	103442.86375,	103447.27852,	103451.69331,	103456.10811,
103460.52294,	103464.93778,	103469.35263,	103473.76751,	103478.18240,	103482.59730,	103487.01223,	103491.42717,	103495.84212,	103500.25710,
103504.67209,	103509.08709,	103513.50212,	103517.91716,	103522.33221,	103526.74729,	103531.16238,	103535.57748,	103539.99261,	103544.40775,
103548.82290,	103553.23808,	103557.65327,	103562.06848,	103566.48370,	103570.89894,	103575.31420,	103579.72947,	103584.14476,	103588.56007,
103592.97539,	103597.39073,	103601.80609,	103606.22147,	103610.63686,	103615.05226,	103619.46769,	103623.88313,	103628.29859,	103632.71406,
103637.12955,	103641.54506,	103645.96058,	103650.37612,	103654.79168,	103659.20726,	103663.62285,	103668.03845,	103672.45408,	103676.86972,
103681.28538,	103685.70105,	103690.11674,	103694.53245,	103698.94817,	103703.36392,	103707.77967,	103712.19545,	103716.61124,	103721.02705,
103725.44287,	103729.85871,	103734.27457,	103738.69044,	103743.10634,	103747.52224,	103751.93817,	103756.35411,	103760.77007,	103765.18604,
103769.60203,	103774.01804,	103778.43406,	103782.85010,	103787.26616,	103791.68224,	103796.09833,	103800.51444,	103804.93056,	103809.34670,
103813.76286,	103818.17903,	103822.59522,	103827.01143,	103831.42766,	103835.84390,	103840.26015,	103844.67643,	103849.09272,	103853.50903,
103857.92535,	103862.34169,	103866.75805,	103871.17442,	103875.59082,	103880.00722,	103884.42365,	103888.84009,	103893.25655,	103897.67302,
103902.08951,	103906.50602,	103910.92254,	103915.33908,	103919.75564,	103924.17221,	103928.58880,	103933.00541,	103937.42203,	103941.83868,
103946.25533,	103950.67201,	103955.08870,	103959.50540,	103963.92213,	103968.33887,	103972.75562,	103977.17240,	103981.58919,	103986.00600,
103990.42282,	103994.83966,	103999.25652,	104003.67339,	104008.09028,	104012.50719,	104016.92411,	104021.34105,	104025.75801,	104030.17498,
104034.59197,	104039.00898,	104043.42600,	104047.84304,	104052.26009,	104056.67717,	104061.09426,	104065.51136,	104069.92849,	104074.34563,
104078.76278,	104083.17995,	104087.59714,	104092.01435,	104096.43157,	104100.84881,	104105.26607,	104109.68334,	104114.10063,	104118.51793,
104122.93526,	104127.35259,	104131.76995,	104136.18732,	104140.60471,	104145.02212,	104149.43954,	104153.85698,	104158.27443,	104162.69190,
104167.10939,	104171.52690,	104175.94442,	104180.36196,	104184.77951,	104189.19708,	104193.61467,	104198.03227,	104202.44990,	104206.86753,
104211.28519,	104215.70286,	104220.12055,	104224.53825,	104228.95597,	104233.37371,	104237.79146,	104242.20923,	104246.62702,	104251.04482,
104255.46264,	104259.88048,	104264.29833,	104268.71620,	104273.13409,	104277.55199,	104281.96991,	104286.38785,	104290.80580,	104295.22377,
104299.64176,	104304.05976,	104308.47778,	104312.89582,	104317.31387,	104321.73194,	104326.15003,	104330.56813,	104334.98625,	104339.40438,
104343.82253,	104348.24070,	104352.65889,	104357.07709,	104361.49531,	104365.91354,	104370.33179,	104374.75006,	104379.16835,	104383.58665,
104388.00497,	104392.42330,	104396.84165,	104401.26002,	104405.67840,	104410.09680,	104414.51522,	104418.93366,	104423.35211,	104427.77057,
104432.18906,	104436.60756,	104441.02607,	104445.44461,	104449.86316,	104454.28172,	104458.70031,	104463.11891,	104467.53752,	104471.95615,
104476.37480,	104480.79347,	104485.21215,	104489.63085,	104494.04957,	104498.46830,	104502.88705,	104507.30581,	104511.72459,	104516.14339,
104520.56221,	104524.98104,	104529.39989,	104533.81875,	104538.23763,	104542.65653,	104547.07544,	104551.49437,	104555.91332,	104560.33229,
104564.75127,	104569.17026,	104573.58928,	104578.00831,	104582.42735,	104586.84642,	104591.26550,	104595.68459,	104600.10370,	104604.52283,
104608.94198,	104613.36114,	104617.78032,	104622.19952,	104626.61873,	104631.03796,	104635.45720,	104639.87646,	104644.29574,	104648.71504,
104653.13435,	104657.55368,	104661.97302,	104666.39238,	104670.81176,	104675.23115,	104679.65056,	104684.06999,	104688.48943,	104692.90889,
104697.32837,	104701.74786,	104706.16737,	104710.58690,	104715.00644,	104719.42600,	104723.84558,	104728.26517,	104732.68478,	104737.10440,
104741.52405,	104745.94370,	104750.36338,	104754.78307,	104759.20278,	104763.62250,	104768.04224,	104772.46200,	104776.88178,	104781.30157,
104785.72137,	104790.14120,	104794.56104,	104798.98089,	104803.40077,	104807.82066,	104812.24056,	104816.66049,	104821.08042,	104825.50038,
104829.92035,	104834.34034,	104838.76035,	104843.18037,	104847.60041,	104852.02046,	104856.44053,	104860.86062,	104865.28073,	104869.70085,
104874.12098,	104878.54114,	104882.96131,	104887.38149,	104891.80170,	104896.22192,	104900.64215,	104905.06241,	104909.48268,	104913.90296,
104918.32326,	104922.74358,	104927.16392,	104931.58427,	104936.00464,	104940.42502,	104944.84543,	104949.26584,	104953.68628,	104958.10673,
104962.52720,	104966.94768,	104971.36818,	104975.78870,	104980.20923,	104984.62978,	104989.05035,	104993.47093,	104997.89153,	105002.31214,
105006.73278,	105011.15343,	105015.57409,	105019.99477,	105024.41547,	105028.83618,	105033.25692,	105037.67766,	105042.09843,	105046.51921,
105050.94001,	105055.36082,	105059.78165,	105064.20250,	105068.62336,	105073.04424,	105077.46513,	105081.88605,	105086.30698,	105090.72792,
105095.14888,	105099.56986,	105103.99086,	105108.41187,	105112.83290,	105117.25394,	105121.67500,	105126.09608,	105130.51717,	105134.93828,
105139.35941,	105143.78055,	105148.20171,	105152.62289,	105157.04408,	105161.46529,	105165.88651,	105170.30776,	105174.72901,	105179.15029,
105183.57158,	105187.99289,	105192.41421,	105196.83555,	105201.25691,	105205.67828,	105210.09967,	105214.52108,	105218.94250,	105223.36394,
105227.78540,	105232.20687,	105236.62836,	105241.04986,	105245.47139,	105249.89292,	105254.31448,	105258.73605,	105263.15764,	105267.57924,
105272.00086,	105276.42250,	105280.84415,	105285.26582,	105289.68751,	105294.10921,	105298.53093,	105302.95266,	105307.37442,	105311.79618,
105316.21797,	105320.63977,	105325.06159,	105329.48342,	105333.90527,	105338.32714,	105342.74902,	105347.17092,	105351.59284,	105356.01477,
105360.43672,	105364.85869,	105369.28067,	105373.70267,	105378.12468,	105382.54671,	105386.96876,	105391.39083,	105395.81291,	105400.23500,
105404.65712,	105409.07925,	105413.50139,	105417.92356,	105422.34574,	105426.76793,	105431.19014,	105435.61237,	105440.03462,	105444.45688,
105448.87916,	105453.30145,	105457.72376,	105462.14609,	105466.56843,	105470.99079,	105475.41317,	105479.83556,	105484.25797,	105488.68040,
105493.10284,	105497.52530,	105501.94777,	105506.37026,	105510.79277,	105515.21530,	105519.63784,	105524.06039,	105528.48297,	105532.90556,
105537.32816,	105541.75079,	105546.17343,	105550.59608,	105555.01875,	105559.44144,	105563.86415,	105568.28687,	105572.70960,	105577.13236,
105581.55513,	105585.97792,	105590.40072,	105594.82354,	105599.24637,	105603.66923,	105608.09210,	105612.51498,	105616.93788,	105621.36080,
105625.78373,	105630.20669,	105634.62965,	105639.05264,	105643.47564,	105647.89865,	105652.32169,	105656.74473,	105661.16780,	105665.59088,
105670.01398,	105674.43710,	105678.86023,	105683.28337,	105687.70654,	105692.12972,	105696.55291,	105700.97613,	105705.39936,	105709.82260,
105714.24587,	105718.66914,	105723.09244,	105727.51575,	105731.93908,	105736.36242,	105740.78578,	105745.20916,	105749.63255,	105754.05596,
105758.47939,	105762.90283,	105767.32629,	105771.74977,	105776.17326,	105780.59677,	105785.02029,	105789.44383,	105793.86739,	105798.29096,
105802.71455,	105807.13816,	105811.56178,	105815.98542,	105820.40907,	105824.83275,	105829.25643,	105833.68014,	105838.10386,	105842.52760,
105846.95135,	105851.37512,	105855.79891,	105860.22271,	105864.64653,	105869.07036,	105873.49422,	105877.91808,	105882.34197,	105886.76587,
105891.18979,	105895.61372,	105900.03767,	105904.46164,	105908.88562,	105913.30962,	105917.73363,	105922.15767,	105926.58171,	105931.00578,
105935.42986,	105939.85396,	105944.27807,	105948.70220,	105953.12635,	105957.55051,	105961.97469,	105966.39888,	105970.82310,	105975.24732,
105979.67157,	105984.09583,	105988.52011,	105992.94440,	105997.36871,	106001.79304,	106006.21738,	106010.64174,	106015.06611,	106019.49050,
106023.91491,	106028.33934,	106032.76378,	106037.18823,	106041.61271,	106046.03720,	106050.46170,	106054.88622,	106059.31076,	106063.73532,
106068.15989,	106072.58448,	106077.00908,	106081.43370,	106085.85834,	106090.28299,	106094.70766,	106099.13235,	106103.55705,	106107.98177,
106112.40650,	106116.83125,	106121.25602,	106125.68080,	106130.10560,	106134.53042,	106138.95525,	106143.38010,	106147.80497,	106152.22985,
106156.65475,	106161.07966,	106165.50459,	106169.92954,	106174.35450,	106178.77948,	106183.20448,	106187.62949,	106192.05452,	106196.47956,
106200.90462,	106205.32970,	106209.75479,	106214.17990,	106218.60503,	106223.03017,	106227.45533,	106231.88051,	106236.30570,	106240.73091,
106245.15613,	106249.58137,	106254.00663,	106258.43190,	106262.85719,	106267.28250,	106271.70782,	106276.13316,	106280.55851,	106284.98389,
106289.40927,	106293.83468,	106298.26010,	106302.68553,	106307.11099,	106311.53646,	106315.96194,	106320.38744,	106324.81296,	106329.23849,
106333.66405,	106338.08961,	106342.51520,	106346.94079,	106351.36641,	106355.79204,	106360.21769,	106364.64336,	106369.06904,	106373.49473,
106377.92045,	106382.34618,	106386.77192,	106391.19769,	106395.62346,	106400.04926,	106404.47507,	106408.90090,	106413.32674,	106417.75260,
106422.17848,	106426.60437,	106431.03028,	106435.45621,	106439.88215,	106444.30810,	106448.73408,	106453.16007,	106457.58608,	106462.01210,
106466.43814,	106470.86419,	106475.29027,	106479.71635,	106484.14246,	106488.56858,	106492.99472,	106497.42087,	106501.84704,	106506.27322,
106510.69943,	106515.12565,	106519.55188,	106523.97813,	106528.40440,	106532.83068,	106537.25698,	106541.68330,	106546.10963,	106550.53598,
106554.96234,	106559.38872,	106563.81512,	106568.24153,	106572.66796,	106577.09441,	106581.52087,	106585.94735,	106590.37385,	106594.80036,
106599.22689,	106603.65343,	106608.07999,	106612.50657,	106616.93316,	106621.35977,	106625.78639,	106630.21303,	106634.63969,	106639.06637,
106643.49306,	106647.91976,	106652.34648,	106656.77322,	106661.19998,	106665.62675,	106670.05354,	106674.48034,	106678.90716,	106683.33400,
106687.76085,	106692.18772,	106696.61461,	106701.04151,	106705.46842,	106709.89536,	106714.32231,	106718.74928,	106723.17626,	106727.60326,
106732.03027,	106736.45730,	106740.88435,	106745.31142,	106749.73850,	106754.16559,	106758.59270,	106763.01983,	106767.44698,	106771.87414,
106776.30132,	106780.72851,	106785.15572,	106789.58295,	106794.01019,	106798.43745,	106802.86472,	106807.29202,	106811.71932,	106816.14665,
106820.57399,	106825.00134,	106829.42872,	106833.85610,	106838.28351,	106842.71093,	106847.13837,	106851.56582,	106855.99329,	106860.42078,
106864.84828,	106869.27580,	106873.70333,	106878.13088,	106882.55845,	106886.98604,	106891.41364,	106895.84125,	106900.26888,	106904.69653,
106909.12420,	106913.55188,	106917.97957,	106922.40729,	106926.83502,	106931.26276,	106935.69052,	106940.11830,	106944.54610,	106948.97391,
106953.40173,	106957.82958,	106962.25744,	106966.68531,	106971.11320,	106975.54111,	106979.96904,	106984.39698,	106988.82493,	106993.25291,
106997.68089,	107002.10890,	107006.53692,	107010.96496,	107015.39301,	107019.82108,	107024.24917,	107028.67727,	107033.10539,	107037.53352,
107041.96167,	107046.38984,	107050.81803,	107055.24622,	107059.67444,	107064.10267,	107068.53092,	107072.95919,	107077.38747,	107081.81576,
107086.24408,	107090.67240,	107095.10075,	107099.52911,	107103.95749,	107108.38588,	107112.81429,	107117.24272,	107121.67116,	107126.09962,
107130.52810,	107134.95659,	107139.38510,	107143.81362,	107148.24216,	107152.67071,	107157.09929,	107161.52787,	107165.95648,	107170.38510,
107174.81374,	107179.24239,	107183.67106,	107188.09974,	107192.52845,	107196.95716,	107201.38590,	107205.81465,	107210.24341,	107214.67220,
107219.10100,	107223.52981,	107227.95864,	107232.38749,	107236.81635,	107241.24523,	107245.67413,	107250.10304,	107254.53197,	107258.96091,
107263.38987,	107267.81885,	107272.24784,	107276.67685,	107281.10588,	107285.53492,	107289.96397,	107294.39305,	107298.82214,	107303.25124,
107307.68037,	107312.10950,	107316.53866,	107320.96783,	107325.39702,	107329.82622,	107334.25544,	107338.68467,	107343.11393,	107347.54319,
107351.97248,	107356.40178,	107360.83109,	107365.26043,	107369.68977,	107374.11914,	107378.54852,	107382.97792,	107387.40733,	107391.83676,
107396.26620,	107400.69567,	107405.12514,	107409.55464,	107413.98415,	107418.41367,	107422.84322,	107427.27277,	107431.70235,	107436.13194,
107440.56155,	107444.99117,	107449.42081,	107453.85046,	107458.28014,	107462.70982,	107467.13953,	107471.56925,	107475.99898,	107480.42874,
107484.85850,	107489.28829,	107493.71809,	107498.14791,	107502.57774,	107507.00759,	107511.43745,	107515.86734,	107520.29723,	107524.72715,
107529.15708,	107533.58702,	107538.01698,	107542.44696,	107546.87696,	107551.30697,	107555.73699,	107560.16704,	107564.59710,	107569.02717,
107573.45726,	107577.88737,	107582.31749,	107586.74763,	107591.17779,	107595.60796,	107600.03815,	107604.46835,	107608.89857,	107613.32881,
107617.75906,	107622.18933,	107626.61961,	107631.04992,	107635.48023,	107639.91057,	107644.34092,	107648.77128,	107653.20166,	107657.63206,
107662.06247,	107666.49290,	107670.92335,	107675.35381,	107679.78429,	107684.21478,	107688.64529,	107693.07582,	107697.50636,	107701.93692,
107706.36750,	107710.79809,	107715.22870,	107719.65932,	107724.08996,	107728.52061,	107732.95128,	107737.38197,	107741.81268,	107746.24340,
107750.67413,	107755.10488,	107759.53565,	107763.96644,	107768.39724,	107772.82805,	107777.25889,	107781.68973,	107786.12060,	107790.55148,
107794.98238,	107799.41329,	107803.84422,	107808.27517,	107812.70613,	107817.13710,	107821.56810,	107825.99911,	107830.43013,	107834.86118,
107839.29223,	107843.72331,	107848.15440,	107852.58550,	107857.01663,	107861.44777,	107865.87892,	107870.31009,	107874.74128,	107879.17248,
107883.60370,	107888.03493,	107892.46619,	107896.89745,	107901.32874,	107905.76004,	107910.19135,	107914.62268,	107919.05403,	107923.48539,
107927.91677,	107932.34817,	107936.77958,	107941.21101,	107945.64245,	107950.07391,	107954.50539,	107958.93688,	107963.36839,	107967.79992,
107972.23146,	107976.66301,	107981.09459,	107985.52618,	107989.95778,	107994.38940,	107998.82104,	108003.25269,	108007.68436,	108012.11605,
108016.54775,	108020.97947,	108025.41120,	108029.84295,	108034.27471,	108038.70650,	108043.13829,	108047.57011,	108052.00194,	108056.43378,
108060.86565,	108065.29752,	108069.72942,	108074.16133,	108078.59325,	108083.02520,	108087.45716,	108091.88913,	108096.32112,	108100.75313,
108105.18515,	108109.61719,	108114.04924,	108118.48132,	108122.91340,	108127.34551,	108131.77762,	108136.20976,	108140.64191,	108145.07408,
108149.50626,	108153.93846,	108158.37068,	108162.80291,	108167.23516,	108171.66742,	108176.09970,	108180.53199,	108184.96431,	108189.39663,
108193.82898,	108198.26134,	108202.69371,	108207.12611,	108211.55851,	108215.99094,	108220.42338,	108224.85583,	108229.28831,	108233.72079,
108238.15330,	108242.58582,	108247.01836,	108251.45091,	108255.88348,	108260.31606,	108264.74866,	108269.18128,	108273.61391,	108278.04656,
108282.47922,	108286.91190,	108291.34460,	108295.77731,	108300.21004,	108304.64279,	108309.07555,	108313.50833,	108317.94112,	108322.37393,
108326.80675,	108331.23959,	108335.67245,	108340.10532,	108344.53821,	108348.97112,	108353.40404,	108357.83698,	108362.26993,	108366.70290,
108371.13588,	108375.56889,	108380.00190,	108384.43494,	108388.86799,	108393.30105,	108397.73413,	108402.16723,	108406.60034,	108411.03347,
108415.46662,	108419.89978,	108424.33296,	108428.76615,	108433.19936,	108437.63259,	108442.06583,	108446.49909,	108450.93236,	108455.36565,
108459.79896,	108464.23228,	108468.66561,	108473.09897,	108477.53234,	108481.96572,	108486.39913,	108490.83254,	108495.26598,	108499.69943,
108504.13289,	108508.56637,	108512.99987,	108517.43339,	108521.86692,	108526.30046,	108530.73402,	108535.16760,	108539.60120,	108544.03481,
108548.46843,	108552.90207,	108557.33573,	108561.76940,	108566.20309,	108570.63680,	108575.07052,	108579.50426,	108583.93801,	108588.37178,
108592.80557,	108597.23937,	108601.67319,	108606.10702,	108610.54087,	108614.97474,	108619.40862,	108623.84252,	108628.27643,	108632.71036,
108637.14431,	108641.57827,	108646.01225,	108650.44624,	108654.88025,	108659.31428,	108663.74832,	108668.18238,	108672.61645,	108677.05054,
108681.48464,	108685.91877,	108690.35290,	108694.78706,	108699.22123,	108703.65541,	108708.08961,	108712.52383,	108716.95806,	108721.39231,
108725.82658,	108730.26086,	108734.69516,	108739.12947,	108743.56380,	108747.99815,	108752.43251,	108756.86688,	108761.30128,	108765.73569,
108770.17011,	108774.60455,	108779.03901,	108783.47348,	108787.90797,	108792.34248,	108796.77700,	108801.21154,	108805.64609,	108810.08066,
108814.51524,	108818.94984,	108823.38446,	108827.81909,	108832.25374,	108836.68841,	108841.12309,	108845.55778,	108849.99250,	108854.42722,
108858.86197,	108863.29673,	108867.73151,	108872.16630,	108876.60111,	108881.03593,	108885.47077,	108889.90563,	108894.34050,	108898.77539,
108903.21029,	108907.64521,	108912.08015,	108916.51510,	108920.95007,	108925.38505,	108929.82005,	108934.25507,	108938.69010,	108943.12515,
108947.56021,	108951.99529,	108956.43039,	108960.86550,	108965.30062,	108969.73577,	108974.17093,	108978.60610,	108983.04129,	108987.47650,
108991.91172,	108996.34696,	109000.78222,	109005.21749,	109009.65277,	109014.08808,	109018.52340,	109022.95873,	109027.39408,	109031.82945,
109036.26483,	109040.70023,	109045.13564,	109049.57107,	109054.00652,	109058.44198,	109062.87746,	109067.31295,	109071.74846,	109076.18399,
109080.61953,	109085.05509,	109089.49066,	109093.92625,	109098.36186,	109102.79748,	109107.23312,	109111.66877,	109116.10444,	109120.54012,
109124.97583,	109129.41154,	109133.84727,	109138.28302,	109142.71879,	109147.15457,	109151.59037,	109156.02618,	109160.46201,	109164.89785,
109169.33371,	109173.76959,	109178.20548,	109182.64139,	109187.07731,	109191.51325,	109195.94921,	109200.38518,	109204.82117,	109209.25717,
109213.69319,	109218.12923,	109222.56528,	109227.00134,	109231.43743,	109235.87353,	109240.30964,	109244.74577,	109249.18192,	109253.61808,
109258.05426,	109262.49045,	109266.92666,	109271.36289,	109275.79913,	109280.23539,	109284.67166,	109289.10795,	109293.54426,	109297.98058,
109302.41692,	109306.85327,	109311.28964,	109315.72603,	109320.16243,	109324.59885,	109329.03528,	109333.47173,	109337.90819,	109342.34467,
109346.78117,	109351.21768,	109355.65421,	109360.09076,	109364.52732,	109368.96389,	109373.40048,	109377.83709,	109382.27372,	109386.71035,
109391.14701,	109395.58368,	109400.02037,	109404.45707,	109408.89379,	109413.33053,	109417.76728,	109422.20404,	109426.64083,	109431.07763,
109435.51444,	109439.95127,	109444.38812,	109448.82498,	109453.26186,	109457.69875,	109462.13566,	109466.57258,	109471.00953,	109475.44648,
109479.88346,	109484.32045,	109488.75745,	109493.19447,	109497.63151,	109502.06856,	109506.50563,	109510.94271,	109515.37981,	109519.81693,
109524.25406,	109528.69121,	109533.12837,	109537.56555,	109542.00275,	109546.43996,	109550.87719,	109555.31443,	109559.75169,	109564.18896,
109568.62625,	109573.06356,	109577.50088,	109581.93822,	109586.37558,	109590.81295,	109595.25033,	109599.68773,	109604.12515,	109608.56258,
109613.00003,	109617.43750,	109621.87498,	109626.31248,	109630.74999,	109635.18752,	109639.62506,	109644.06262,	109648.50020,	109652.93779,
109657.37540,	109661.81302,	109666.25066,	109670.68832,	109675.12599,	109679.56368,	109684.00138,	109688.43910,	109692.87683,	109697.31458,
109701.75235,	109706.19013,	109710.62793,	109715.06574,	109719.50357,	109723.94142,	109728.37928,	109732.81716,	109737.25505,	109741.69296,
109746.13089,	109750.56883,	109755.00678,	109759.44476,	109763.88274,	109768.32075,	109772.75877,	109777.19680,	109781.63486,	109786.07292,
109790.51101,	109794.94911,	109799.38722,	109803.82535,	109808.26350,	109812.70166,	109817.13984,	109821.57803,	109826.01624,	109830.45447,
109834.89271,	109839.33097,	109843.76924,	109848.20753,	109852.64583,	109857.08416,	109861.52249,	109865.96084,	109870.39921,	109874.83760,
109879.27600,	109883.71441,	109888.15284,	109892.59129,	109897.02975,	109901.46823,	109905.90673,	109910.34524,	109914.78377,	109919.22231,
109923.66087,	109928.09944,	109932.53803,	109936.97664,	109941.41526,	109945.85389,	109950.29255,	109954.73122,	109959.16990,	109963.60860,
109968.04732,	109972.48605,	109976.92480,	109981.36356,	109985.80234,	109990.24114,	109994.67995,	109999.11878,	110003.55762,	110007.99648,
110012.43535,	110016.87424,	110021.31315,	110025.75207,	110030.19101,	110034.62996,	110039.06893,	110043.50792,	110047.94692,	110052.38593,
110056.82497,	110061.26401,	110065.70308,	110070.14216,	110074.58125,	110079.02037,	110083.45949,	110087.89864,	110092.33779,	110096.77697,
110101.21616,	110105.65537,	110110.09459,	110114.53383,	110118.97308,	110123.41235,	110127.85163,	110132.29094,	110136.73025,	110141.16959,
110145.60893,	110150.04830,	110154.48768,	110158.92707,	110163.36649,	110167.80591,	110172.24536,	110176.68482,	110181.12429,	110185.56378,
110190.00329,	110194.44281,	110198.88235,	110203.32190,	110207.76147,	110212.20106,	110216.64066,	110221.08027,	110225.51991,	110229.95956,
110234.39922,	110238.83890,	110243.27860,	110247.71831,	110252.15803,	110256.59778,	110261.03754,	110265.47731,	110269.91710,	110274.35691,
110278.79673,	110283.23657,	110287.67642,	110292.11629,	110296.55617,	110300.99608,	110305.43599,	110309.87592,	110314.31587,	110318.75584,
110323.19582,	110327.63581,	110332.07582,	110336.51585,	110340.95589,	110345.39595,	110349.83603,	110354.27612,	110358.71622,	110363.15634,
110367.59648,	110372.03663,	110376.47680,	110380.91699,	110385.35719,	110389.79740,	110394.23764,	110398.67788,	110403.11815,	110407.55843,
110411.99872,	110416.43903,	110420.87936,	110425.31970,	110429.76006,	110434.20043,	110438.64082,	110443.08123,	110447.52165,	110451.96209,
110456.40254,	110460.84301,	110465.28349,	110469.72399,	110474.16451,	110478.60504,	110483.04558,	110487.48615,	110491.92672,	110496.36732,
110500.80793,	110505.24855,	110509.68920,	110514.12985,	110518.57053,	110523.01122,	110527.45192,	110531.89264,	110536.33338,	110540.77413,
110545.21490,	110549.65568,	110554.09648,	110558.53729,	110562.97812,	110567.41897,	110571.85983,	110576.30071,	110580.74160,	110585.18251,
110589.62344,	110594.06438,	110598.50533,	110602.94630,	110607.38729,	110611.82830,	110616.26931,	110620.71035,	110625.15140,	110629.59247,
110634.03355,	110638.47465,	110642.91576,	110647.35689,	110651.79803,	110656.23920,	110660.68037,	110665.12156,	110669.56277,	110674.00400,
110678.44523,	110682.88649,	110687.32776,	110691.76905,	110696.21035,	110700.65167,	110705.09300,	110709.53435,	110713.97572,	110718.41710,
110722.85849,	110727.29991,	110731.74133,	110736.18278,	110740.62424,	110745.06571,	110749.50720,	110753.94871,	110758.39023,	110762.83177,
110767.27332,	110771.71489,	110776.15648,	110780.59808,	110785.03970,	110789.48133,	110793.92298,	110798.36464,	110802.80632,	110807.24801,
110811.68973,	110816.13145,	110820.57319,	110825.01495,	110829.45673,	110833.89852,	110838.34032,	110842.78214,	110847.22398,	110851.66583,
110856.10770,	110860.54958,	110864.99148,	110869.43340,	110873.87533,	110878.31727,	110882.75923,	110887.20121,	110891.64321,	110896.08521,
110900.52724,	110904.96928,	110909.41134,	110913.85341,	110918.29550,	110922.73760,	110927.17972,	110931.62185,	110936.06400,	110940.50617,
110944.94835,	110949.39055,	110953.83276,	110958.27499,	110962.71724,	110967.15950,	110971.60177,	110976.04406,	110980.48637,	110984.92869,
110989.37103,	110993.81339,	110998.25576,	111002.69814,	111007.14054,	111011.58296,	111016.02539,	111020.46784,	111024.91031,	111029.35279,
111033.79528,	111038.23779,	111042.68032,	111047.12286,	111051.56542,	111056.00799,	111060.45058,	111064.89319,	111069.33581,	111073.77845,
111078.22110,	111082.66377,	111087.10645,	111091.54915,	111095.99186,	111100.43459,	111104.87734,	111109.32010,	111113.76288,	111118.20567,
111122.64848,	111127.09131,	111131.53415,	111135.97700,	111140.41987,	111144.86276,	111149.30566,	111153.74858,	111158.19152,	111162.63447,
111167.07743,	111171.52041,	111175.96341,	111180.40642,	111184.84945,	111189.29249,	111193.73555,	111198.17863,	111202.62172,	111207.06483,
111211.50795,	111215.95109,	111220.39424,	111224.83741,	111229.28059,	111233.72379,	111238.16701,	111242.61024,	111247.05349,	111251.49675,
111255.94003,	111260.38332,	111264.82663,	111269.26996,	111273.71330,	111278.15666,	111282.60003,	111287.04342,	111291.48682,	111295.93024,
111300.37368,	111304.81713,	111309.26059,	111313.70408,	111318.14757,	111322.59109,	111327.03462,	111331.47816,	111335.92172,	111340.36530,
111344.80889,	111349.25250,	111353.69612,	111358.13976,	111362.58341,	111367.02708,	111371.47077,	111375.91447,	111380.35818,	111384.80192,
111389.24566,	111393.68943,	111398.13321,	111402.57700,	111407.02081,	111411.46464,	111415.90848,	111420.35234,	111424.79621,	111429.24010,
111433.68400,	111438.12792,	111442.57186,	111447.01581,	111451.45978,	111455.90376,	111460.34776,	111464.79177,	111469.23580,	111473.67984,
111478.12390,	111482.56798,	111487.01207,	111491.45618,	111495.90030,	111500.34444,	111504.78859,	111509.23276,	111513.67695,	111518.12115,
111522.56537,	111527.00960,	111531.45385,	111535.89811,	111540.34239,	111544.78668,	111549.23099,	111553.67532,	111558.11966,	111562.56402,
111567.00839,	111571.45278,	111575.89718,	111580.34160,	111584.78604,	111589.23049,	111593.67496,	111598.11944,	111602.56394,	111607.00845,
111611.45298,	111615.89752,	111620.34208,	111624.78666,	111629.23125,	111633.67586,	111638.12048,	111642.56512,	111647.00977,	111651.45444,
111655.89912,	111660.34382,	111664.78854,	111669.23327,	111673.67802,	111678.12278,	111682.56756,	111687.01235,	111691.45716,	111695.90199,
111700.34683,	111704.79169,	111709.23656,	111713.68145,	111718.12635,	111722.57127,	111727.01620,	111731.46115,	111735.90612,	111740.35110,
111744.79610,	111749.24111,	111753.68614,	111758.13118,	111762.57624,	111767.02131,	111771.46640,	111775.91151,	111780.35663,	111784.80177,
111789.24692,	111793.69209,	111798.13727,	111802.58247,	111807.02769,	111811.47292,	111815.91816,	111820.36342,	111824.80870,	111829.25399,
111833.69930,	111838.14463,	111842.58997,	111847.03532,	111851.48069,	111855.92608,	111860.37148,	111864.81690,	111869.26233,	111873.70778,
111878.15324,	111882.59872,	111887.04422,	111891.48973,	111895.93525,	111900.38080,	111904.82635,	111909.27193,	111913.71752,	111918.16312,
111922.60874,	111927.05437,	111931.50003,	111935.94569,	111940.39137,	111944.83707,	111949.28278,	111953.72851,	111958.17426,	111962.62002,
111967.06579,	111971.51158,	111975.95739,	111980.40321,	111984.84905,	111989.29490,	111993.74077,	111998.18666,	112002.63256,	112007.07847,
112011.52440,	112015.97035,	112020.41631,	112024.86229,	112029.30828,	112033.75429,	112038.20032,	112042.64635,	112047.09241,	112051.53848,
112055.98457,	112060.43067,	112064.87679,	112069.32292,	112073.76907,	112078.21523,	112082.66141,	112087.10761,	112091.55382,	112096.00005,
112100.44629,	112104.89255,	112109.33882,	112113.78511,	112118.23141,	112122.67773,	112127.12407,	112131.57042,	112136.01678,	112140.46316,
112144.90956,	112149.35597,	112153.80240,	112158.24885,	112162.69531,	112167.14178,	112171.58827,	112176.03478,	112180.48130,	112184.92784,
112189.37439,	112193.82096,	112198.26754,	112202.71414,	112207.16076,	112211.60739,	112216.05403,	112220.50069,	112224.94737,	112229.39406,
112233.84077,	112238.28749,	112242.73423,	112247.18099,	112251.62776,	112256.07454,	112260.52135,	112264.96816,	112269.41499,	112273.86184,
112278.30870,	112282.75558,	112287.20248,	112291.64939,	112296.09631,	112300.54325,	112304.99021,	112309.43718,	112313.88417,	112318.33117,
112322.77819,	112327.22522,	112331.67227,	112336.11934,	112340.56642,	112345.01352,	112349.46063,	112353.90775,	112358.35490,	112362.80205,
112367.24923,	112371.69642,	112376.14362,	112380.59084,	112385.03808,	112389.48533,	112393.93260,	112398.37988,	112402.82717,	112407.27449,
112411.72182,	112416.16916,	112420.61652,	112425.06390,	112429.51129,	112433.95869,	112438.40611,	112442.85355,	112447.30100,	112451.74847,
112456.19596,	112460.64345,	112465.09097,	112469.53850,	112473.98604,	112478.43361,	112482.88118,	112487.32877,	112491.77638,	112496.22401,
112500.67164,	112505.11930,	112509.56697,	112514.01465,	112518.46235,	112522.91007,	112527.35780,	112531.80555,	112536.25331,	112540.70109,
112545.14888,	112549.59669,	112554.04452,	112558.49236,	112562.94021,	112567.38808,	112571.83597,	112576.28387,	112580.73179,	112585.17972,
112589.62767,	112594.07563,	112598.52361,	112602.97161,	112607.41962,	112611.86764,	112616.31568,	112620.76374,	112625.21181,	112629.65990,
112634.10800,	112638.55612,	112643.00426,	112647.45241,	112651.90057,	112656.34875,	112660.79695,	112665.24516,	112669.69339,	112674.14163,
112678.58989,	112683.03816,	112687.48645,	112691.93475,	112696.38307,	112700.83141,	112705.27976,	112709.72812,	112714.17651,	112718.62490,
112723.07332,	112727.52174,	112731.97019,	112736.41865,	112740.86712,	112745.31561,	112749.76412,	112754.21264,	112758.66117,	112763.10972,
112767.55829,	112772.00687,	112776.45547,	112780.90409,	112785.35272,	112789.80136,	112794.25002,	112798.69870,	112803.14739,	112807.59609,
112812.04481,	112816.49355,	112820.94230,	112825.39107,	112829.83986,	112834.28865,	112838.73747,	112843.18630,	112847.63514,	112852.08401,
112856.53288,	112860.98177,	112865.43068,	112869.87960,	112874.32854,	112878.77749,	112883.22646,	112887.67545,	112892.12445,	112896.57346,
112901.02249,	112905.47154,	112909.92060,	112914.36968,	112918.81877,	112923.26788,	112927.71700,	112932.16614,	112936.61530,	112941.06447,
112945.51365,	112949.96285,	112954.41207,	112958.86130,	112963.31055,	112967.75981,	112972.20909,	112976.65838,	112981.10769,	112985.55701,
112990.00635,	112994.45571,	112998.90508,	113003.35446,	113007.80386,	113012.25328,	113016.70271,	113021.15216,	113025.60162,	113030.05110,
113034.50060,	113038.95011,	113043.39963,	113047.84917,	113052.29873,	113056.74830,	113061.19788,	113065.64748,	113070.09710,	113074.54673,
113078.99638,	113083.44605,	113087.89572,	113092.34542,	113096.79513,	113101.24485,	113105.69459,	113110.14435,	113114.59412,	113119.04391,
113123.49371,	113127.94353,	113132.39336,	113136.84321,	113141.29307,	113145.74295,	113150.19285,	113154.64276,	113159.09268,	113163.54263,
113167.99258,	113172.44255,	113176.89254,	113181.34254,	113185.79256,	113190.24259,	113194.69264,	113199.14271,	113203.59279,	113208.04288,
113212.49299,	113216.94312,	113221.39326,	113225.84342,	113230.29359,	113234.74378,	113239.19398,	113243.64420,	113248.09443,	113252.54468,
113256.99495,	113261.44523,	113265.89552,	113270.34583,	113274.79616,	113279.24650,	113283.69686,	113288.14723,	113292.59762,	113297.04802,
113301.49844,	113305.94887,	113310.39932,	113314.84978,	113319.30027,	113323.75076,	113328.20127,	113332.65180,	113337.10234,	113341.55290,
113346.00347,	113350.45406,	113354.90466,	113359.35528,	113363.80591,	113368.25656,	113372.70723,	113377.15791,	113381.60860,	113386.05931,
113390.51004,	113394.96078,	113399.41154,	113403.86231,	113408.31310,	113412.76390,	113417.21472,	113421.66555,	113426.11640,	113430.56727,
113435.01815,	113439.46904,	113443.91995,	113448.37088,	113452.82182,	113457.27278,	113461.72375,	113466.17474,	113470.62574,	113475.07676,
113479.52779,	113483.97884,	113488.42991,	113492.88099,	113497.33208,	113501.78319,	113506.23432,	113510.68546,	113515.13662,	113519.58779,
113524.03898,	113528.49018,	113532.94140,	113537.39263,	113541.84388,	113546.29515,	113550.74643,	113555.19772,	113559.64903,	113564.10036,
113568.55170,	113573.00305,	113577.45443,	113581.90581,	113586.35722,	113590.80863,	113595.26007,	113599.71152,	113604.16298,	113608.61446,
113613.06595,	113617.51746,	113621.96899,	113626.42053,	113630.87209,	113635.32366,	113639.77525,	113644.22685,	113648.67847,	113653.13010,
113657.58175,	113662.03341,	113666.48509,	113670.93678,	113675.38849,	113679.84022,	113684.29196,	113688.74371,	113693.19549,	113697.64727,
113702.09907,	113706.55089,	113711.00272,	113715.45457,	113719.90643,	113724.35831,	113728.81021,	113733.26212,	113737.71404,	113742.16598,
113746.61794,	113751.06991,	113755.52189,	113759.97389,	113764.42591,	113768.87794,	113773.32999,	113777.78205,	113782.23413,	113786.68622,
113791.13833,	113795.59046,	113800.04259,	113804.49475,	113808.94692,	113813.39910,	113817.85130,	113822.30352,	113826.75575,	113831.20800,
113835.66026,	113840.11254,	113844.56483,	113849.01714,	113853.46946,	113857.92180,	113862.37415,	113866.82652,	113871.27891,	113875.73131,
113880.18372,	113884.63615,	113889.08860,	113893.54106,	113897.99354,	113902.44603,	113906.89854,	113911.35106,	113915.80360,	113920.25615,
113924.70872,	113929.16130,	113933.61390,	113938.06651,	113942.51914,	113946.97179,	113951.42445,	113955.87712,	113960.32982,	113964.78252,
113969.23524,	113973.68798,	113978.14073,	113982.59350,	113987.04628,	113991.49908,	113995.95189,	114000.40472,	114004.85757,	114009.31043,
114013.76330,	114018.21619,	114022.66910,	114027.12202,	114031.57495,	114036.02790,	114040.48087,	114044.93385,	114049.38685,	114053.83986,
114058.29289,	114062.74593,	114067.19899,	114071.65206,	114076.10515,	114080.55826,	114085.01138,	114089.46451,	114093.91766,	114098.37083,
114102.82401,	114107.27720,	114111.73041,	114116.18364,	114120.63688,	114125.09014,	114129.54341,	114133.99670,	114138.45000,	114142.90332,
114147.35666,	114151.81000,	114156.26337,	114160.71675,	114165.17014,	114169.62355,	114174.07698,	114178.53042,	114182.98387,	114187.43735,
114191.89083,	114196.34433,	114200.79785,	114205.25138,	114209.70493,	114214.15849,	114218.61207,	114223.06567,	114227.51927,	114231.97290,
114236.42654,	114240.88019,	114245.33386,	114249.78755,	114254.24125,	114258.69496,	114263.14870,	114267.60244,	114272.05620,	114276.50998,
114280.96377,	114285.41758,	114289.87140,	114294.32524,	114298.77909,	114303.23296,	114307.68685,	114312.14074,	114316.59466,	114321.04859,
114325.50253,	114329.95649,	114334.41047,	114338.86446,	114343.31847,	114347.77249,	114352.22652,	114356.68058,	114361.13464,	114365.58872,
114370.04282,	114374.49693,	114378.95106,	114383.40521,	114387.85936,	114392.31354,	114396.76773,	114401.22193,	114405.67615,	114410.13039,
114414.58464,	114419.03890,	114423.49318,	114427.94748,	114432.40179,	114436.85612,	114441.31046,	114445.76482,	114450.21919,	114454.67357,
114459.12798,	114463.58240,	114468.03683,	114472.49128,	114476.94574,	114481.40022,	114485.85471,	114490.30922,	114494.76375,	114499.21829,
114503.67284,	114508.12741,	114512.58200,	114517.03660,	114521.49122,	114525.94585,	114530.40050,	114534.85516,	114539.30983,	114543.76453,
114548.21923,	114552.67396,	114557.12870,	114561.58345,	114566.03822,	114570.49300,	114574.94780,	114579.40262,	114583.85744,	114588.31229,
114592.76715,	114597.22203,	114601.67692,	114606.13182,	114610.58674,	114615.04168,	114619.49663,	114623.95160,	114628.40658,	114632.86158,
114637.31659,	114641.77162,	114646.22666,	114650.68172,	114655.13679,	114659.59188,	114664.04698,	114668.50210,	114672.95724,	114677.41239,
114681.86755,	114686.32273,	114690.77793,	114695.23314,	114699.68836,	114704.14360,	114708.59886,	114713.05413,	114717.50942,	114721.96472,
114726.42004,	114730.87537,	114735.33072,	114739.78608,	114744.24146,	114748.69685,	114753.15226,	114757.60768,	114762.06312,	114766.51857,
114770.97404,	114775.42953,	114779.88503,	114784.34054,	114788.79607,	114793.25162,	114797.70718,	114802.16275,	114806.61834,	114811.07395,
114815.52957,	114819.98521,	114824.44086,	114828.89653,	114833.35221,	114837.80791,	114842.26362,	114846.71935,	114851.17509,	114855.63085,
114860.08662,	114864.54241,	114868.99821,	114873.45403,	114877.90987,	114882.36572,	114886.82158,	114891.27746,	114895.73336,	114900.18927,
114904.64519,	114909.10113,	114913.55709,	114918.01306,	114922.46905,	114926.92505,	114931.38106,	114935.83710,	114940.29314,	114944.74920,
114949.20528,	114953.66137,	114958.11748,	114962.57361,	114967.02974,	114971.48590,	114975.94207,	114980.39825,	114984.85445,	114989.31066,
114993.76689,	114998.22314,	115002.67940,	115007.13567,	115011.59196,	115016.04827,	115020.50459,	115024.96092,	115029.41727,	115033.87364,
115038.33002,	115042.78642,	115047.24283,	115051.69926,	115056.15570,	115060.61215,	115065.06863,	115069.52511,	115073.98162,	115078.43813,
115082.89467,	115087.35122,	115091.80778,	115096.26436,	115100.72095,	115105.17756,	115109.63418,	115114.09082,	115118.54748,	115123.00415,
115127.46083,	115131.91753,	115136.37425,	115140.83098,	115145.28772,	115149.74448,	115154.20126,	115158.65805,	115163.11486,	115167.57168,
115172.02852,	115176.48537,	115180.94223,	115185.39912,	115189.85601,	115194.31293,	115198.76985,	115203.22680,	115207.68375,	115212.14073,
115216.59771,	115221.05472,	115225.51174,	115229.96877,	115234.42582,	115238.88288,	115243.33996,	115247.79706,	115252.25417,	115256.71129,
115261.16843,	115265.62559,	115270.08276,	115274.53994,	115278.99714,	115283.45436,	115287.91159,	115292.36883,	115296.82609,	115301.28337,
115305.74066,	115310.19797,	115314.65529,	115319.11263,	115323.56998,	115328.02735,	115332.48473,	115336.94213,	115341.39954,	115345.85697,
115350.31441,	115354.77187,	115359.22934,	115363.68683,	115368.14433,	115372.60185,	115377.05938,	115381.51693,	115385.97450,	115390.43208,
115394.88967,	115399.34728,	115403.80490,	115408.26254,	115412.72020,	115417.17787,	115421.63555,	115426.09325,	115430.55097,	115435.00870,
115439.46645,	115443.92421,	115448.38198,	115452.83977,	115457.29758,	115461.75540,	115466.21324,	115470.67109,	115475.12896,	115479.58684,
115484.04473,	115488.50265,	115492.96057,	115497.41852,	115501.87647,	115506.33445,	115510.79243,	115515.25044,	115519.70846,	115524.16649,
115528.62454,	115533.08260,	115537.54068,	115541.99877,	115546.45688,	115550.91501,	115555.37314,	115559.83130,	115564.28947,	115568.74765,
115573.20585,	115577.66407,	115582.12230,	115586.58054,	115591.03880,	115595.49708,	115599.95537,	115604.41367,	115608.87199,	115613.33033,
115617.78868,	115622.24705,	115626.70543,	115631.16382,	115635.62223,	115640.08066,	115644.53910,	115648.99756,	115653.45603,	115657.91452,
115662.37302,	115666.83154,	115671.29007,	115675.74861,	115680.20718,	115684.66575,	115689.12435,	115693.58295,	115698.04158,	115702.50021,
115706.95887,	115711.41754,	115715.87622,	115720.33492,	115724.79363,	115729.25236,	115733.71110,	115738.16986,	115742.62864,	115747.08742,
115751.54623,	115756.00505,	115760.46388,	115764.92273,	115769.38160,	115773.84047,	115778.29937,	115782.75828,	115787.21720,	115791.67614,
115796.13510,	115800.59407,	115805.05305,	115809.51205,	115813.97107,	115818.43010,	115822.88915,	115827.34821,	115831.80728,	115836.26637,
115840.72548,	115845.18460,	115849.64374,	115854.10289,	115858.56205,	115863.02123,	115867.48043,	115871.93964,	115876.39887,	115880.85811,
115885.31737,	115889.77664,	115894.23593,	115898.69523,	115903.15454,	115907.61388,	115912.07322,	115916.53259,	115920.99196,	115925.45136,
115929.91076,	115934.37019,	115938.82962,	115943.28908,	115947.74854,	115952.20803,	115956.66753,	115961.12704,	115965.58657,	115970.04611,
115974.50567,	115978.96524,	115983.42483,	115987.88443,	115992.34405,	115996.80369,	116001.26334,	116005.72300,	116010.18268,	116014.64237,
116019.10208,	116023.56180,	116028.02154,	116032.48130,	116036.94107,	116041.40085,	116045.86065,	116050.32047,	116054.78030,	116059.24014,
116063.70000,	116068.15987,	116072.61976,	116077.07967,	116081.53959,	116085.99952,	116090.45947,	116094.91944,	116099.37942,	116103.83942,
116108.29943,	116112.75945,	116117.21949,	116121.67955,	116126.13962,	116130.59970,	116135.05980,	116139.51992,	116143.98005,	116148.44020,
116152.90036,	116157.36053,	116161.82072,	116166.28093,	116170.74115,	116175.20139,	116179.66164,	116184.12190,	116188.58219,	116193.04248,
116197.50279,	116201.96312,	116206.42346,	116210.88382,	116215.34419,	116219.80458,	116224.26498,	116228.72539,	116233.18583,	116237.64627,
116242.10673,	116246.56721,	116251.02770,	116255.48821,	116259.94873,	116264.40927,	116268.86982,	116273.33039,	116277.79097,	116282.25157,
116286.71218,	116291.17281,	116295.63345,	116300.09411,	116304.55478,	116309.01547,	116313.47617,	116317.93689,	116322.39762,	116326.85837,
116331.31913,	116335.77991,	116340.24070,	116344.70151,	116349.16233,	116353.62317,	116358.08402,	116362.54489,	116367.00577,	116371.46667,
116375.92758,	116380.38851,	116384.84945,	116389.31041,	116393.77138,	116398.23237,	116402.69337,	116407.15439,	116411.61543,	116416.07647,
116420.53754,	116424.99861,	116429.45971,	116433.92082,	116438.38194,	116442.84308,	116447.30423,	116451.76540,	116456.22658,	116460.68778,
116465.14899,	116469.61022,	116474.07147,	116478.53272,	116482.99400,	116487.45529,	116491.91659,	116496.37791,	116500.83924,	116505.30059,
116509.76195,	116514.22333,	116518.68472,	116523.14613,	116527.60756,	116532.06900,	116536.53045,	116540.99192,	116545.45340,	116549.91490,
116554.37641,	116558.83794,	116563.29948,	116567.76104,	116572.22262,	116576.68421,	116581.14581,	116585.60743,	116590.06906,	116594.53071,
116598.99237,	116603.45405,	116607.91575,	116612.37745,	116616.83918,	116621.30092,	116625.76267,	116630.22444,	116634.68622,	116639.14802,
116643.60983,	116648.07166,	116652.53351,	116656.99536,	116661.45724,	116665.91913,	116670.38103,	116674.84295,	116679.30488,	116683.76683,
116688.22879,	116692.69077,	116697.15277,	116701.61477,	116706.07680,	116710.53884,	116715.00089,	116719.46296,	116723.92504,	116728.38714,
116732.84925,	116737.31138,	116741.77353,	116746.23568,	116750.69786,	116755.16005,	116759.62225,	116764.08447,	116768.54670,	116773.00895,
116777.47121,	116781.93349,	116786.39578,	116790.85809,	116795.32041,	116799.78275,	116804.24510,	116808.70747,	116813.16986,	116817.63225,
116822.09467,	116826.55709,	116831.01954,	116835.48200,	116839.94447,	116844.40696,	116848.86946,	116853.33198,	116857.79451,	116862.25706,
116866.71962,	116871.18220,	116875.64479,	116880.10740,	116884.57002,	116889.03266,	116893.49531,	116897.95798,	116902.42066,	116906.88336,
116911.34607,	116915.80880,	116920.27154,	116924.73430,	116929.19707,	116933.65986,	116938.12266,	116942.58548,	116947.04831,	116951.51116,
116955.97402,	116960.43689,	116964.89979,	116969.36269,	116973.82561,	116978.28855,	116982.75150,	116987.21447,	116991.67745,	116996.14045,
117000.60346,	117005.06649,	117009.52953,	117013.99258,	117018.45566,	117022.91874,	117027.38184,	117031.84496,	117036.30809,	117040.77124,
117045.23440,	117049.69757,	117054.16076,	117058.62397,	117063.08719,	117067.55043,	117072.01368,	117076.47694,	117080.94022,	117085.40352,
117089.86683,	117094.33016,	117098.79350,	117103.25685,	117107.72022,	117112.18361,	117116.64701,	117121.11042,	117125.57385,	117130.03730,
117134.50076,	117138.96423,	117143.42772,	117147.89123,	117152.35475,	117156.81828,	117161.28183,	117165.74540,	117170.20898,	117174.67257,
117179.13618,	117183.59980,	117188.06344,	117192.52710,	117196.99077,	117201.45445,	117205.91815,	117210.38186,	117214.84559,	117219.30934,
117223.77309,	117228.23687,	117232.70066,	117237.16446,	117241.62828,	117246.09211,	117250.55596,	117255.01982,	117259.48370,	117263.94759,
117268.41150,	117272.87542,	117277.33936,	117281.80331,	117286.26728,	117290.73127,	117295.19526,	117299.65927,	117304.12330,	117308.58734,
117313.05140,	117317.51547,	117321.97956,	117326.44366,	117330.90778,	117335.37191,	117339.83606,	117344.30022,	117348.76440,	117353.22859,
117357.69279,	117362.15701,	117366.62125,	117371.08550,	117375.54977,	117380.01405,	117384.47834,	117388.94265,	117393.40698,	117397.87132,
117402.33568,	117406.80005,	117411.26443,	117415.72883,	117420.19325,	117424.65768,	117429.12212,	117433.58658,	117438.05106,	117442.51555,
117446.98005,	117451.44457,	117455.90910,	117460.37365,	117464.83822,	117469.30280,	117473.76739,	117478.23200,	117482.69662,	117487.16126,
117491.62591,	117496.09058,	117500.55527,	117505.01996,	117509.48468,	117513.94940,	117518.41415,	117522.87891,	117527.34368,	117531.80847,
117536.27327,	117540.73809,	117545.20292,	117549.66776,	117554.13263,	117558.59750,	117563.06240,	117567.52730,	117571.99222,	117576.45716,
117580.92211,	117585.38708,	117589.85206,	117594.31705,	117598.78207,	117603.24709,	117607.71213,	117612.17719,	117616.64226,	117621.10734,
117625.57244,	117630.03756,	117634.50269,	117638.96783,	117643.43299,	117647.89817,	117652.36336,	117656.82856,	117661.29378,	117665.75901,
117670.22426,	117674.68953,	117679.15481,	117683.62010,	117688.08541,	117692.55073,	117697.01607,	117701.48142,	117705.94679,	117710.41217,
117714.87757,	117719.34298,	117723.80841,	117728.27385,	117732.73931,	117737.20478,	117741.67027,	117746.13577,	117750.60129,	117755.06682,
117759.53237,	117763.99793,	117768.46350,	117772.92909,	117777.39470,	117781.86032,	117786.32596,	117790.79161,	117795.25727,	117799.72295,
117804.18865,	117808.65436,	117813.12008,	117817.58582,	117822.05158,	117826.51735,	117830.98313,	117835.44893,	117839.91474,	117844.38057,
117848.84642,	117853.31227,	117857.77815,	117862.24404,	117866.70994,	117871.17586,	117875.64179,	117880.10774,	117884.57370,	117889.03968,
117893.50567,	117897.97168,	117902.43770,	117906.90374,	117911.36979,	117915.83585,	117920.30194,	117924.76803,	117929.23414,	117933.70027,
117938.16641,	117942.63256,	117947.09873,	117951.56492,	117956.03112,	117960.49734,	117964.96356,	117969.42981,	117973.89607,	117978.36234,
117982.82863,	117987.29494,	117991.76126,	117996.22759,	118000.69394,	118005.16030,	118009.62668,	118014.09307,	118018.55948,	118023.02590,
118027.49234,	118031.95879,	118036.42526,	118040.89174,	118045.35824,	118049.82475,	118054.29128,	118058.75782,	118063.22437,	118067.69095,
118072.15753,	118076.62413,	118081.09075,	118085.55738,	118090.02402,	118094.49068,	118098.95736,	118103.42405,	118107.89075,	118112.35747,
118116.82421,	118121.29096,	118125.75772,	118130.22450,	118134.69129,	118139.15810,	118143.62492,	118148.09176,	118152.55861,	118157.02548,
118161.49236,	118165.95926,	118170.42617,	118174.89310,	118179.36004,	118183.82700,	118188.29397,	118192.76096,	118197.22796,	118201.69497,
118206.16200,	118210.62905,	118215.09611,	118219.56318,	118224.03027,	118228.49738,	118232.96450,	118237.43163,	118241.89878,	118246.36595,
118250.83312,	118255.30032,	118259.76753,	118264.23475,	118268.70199,	118273.16924,	118277.63651,	118282.10379,	118286.57109,	118291.03840,
118295.50573,	118299.97307,	118304.44043,	118308.90780,	118313.37518,	118317.84258,	118322.31000,	118326.77743,	118331.24488,	118335.71234,
118340.17981,	118344.64730,	118349.11480,	118353.58232,	118358.04986,	118362.51741,	118366.98497,	118371.45255,	118375.92014,	118380.38775,
118384.85537,	118389.32301,	118393.79066,	118398.25833,	118402.72601,	118407.19371,	118411.66142,	118416.12915,	118420.59689,	118425.06465,
118429.53242,	118434.00020,	118438.46800,	118442.93582,	118447.40365,	118451.87149,	118456.33935,	118460.80723,	118465.27512,	118469.74302,
118474.21094,	118478.67887,	118483.14682,	118487.61478,	118492.08276,	118496.55075,	118501.01876,	118505.48678,	118509.95482,	118514.42287,
118518.89094,	118523.35902,	118527.82712,	118532.29523,	118536.76335,	118541.23149,	118545.69965,	118550.16782,	118554.63600,	118559.10420,
118563.57242,	118568.04065,	118572.50889,	118576.97715,	118581.44542,	118585.91371,	118590.38201,	118594.85033,	118599.31866,	118603.78701,
118608.25537,	118612.72375,	118617.19214,	118621.66055,	118626.12897,	118630.59741,	118635.06586,	118639.53432,	118644.00280,	118648.47130,
118652.93981,	118657.40833,	118661.87687,	118666.34542,	118670.81399,	118675.28258,	118679.75118,	118684.21979,	118688.68842,	118693.15706,
118697.62572,	118702.09439,	118706.56308,	118711.03178,	118715.50049,	118719.96922,	118724.43797,	118728.90673,	118733.37551,	118737.84430,
118742.31310,	118746.78192,	118751.25076,	118755.71961,	118760.18847,	118764.65735,	118769.12624,	118773.59515,	118778.06407,	118782.53301,
118787.00196,	118791.47093,	118795.93991,	118800.40891,	118804.87792,	118809.34695,	118813.81599,	118818.28505,	118822.75412,	118827.22320,
118831.69230,	118836.16142,	118840.63055,	118845.09969,	118849.56885,	118854.03802,	118858.50721,	118862.97641,	118867.44563,	118871.91486,
118876.38411,	118880.85337,	118885.32265,	118889.79194,	118894.26125,	118898.73057,	118903.19991,	118907.66926,	118912.13862,	118916.60800,
118921.07740,	118925.54681,	118930.01623,	118934.48567,	118938.95512,	118943.42459,	118947.89408,	118952.36357,	118956.83309,	118961.30261,
118965.77216,	118970.24171,	118974.71129,	118979.18087,	118983.65047,	118988.12009,	118992.58972,	118997.05936,	119001.52903,	119005.99870,
119010.46839,	119014.93809,	119019.40781,	119023.87755,	119028.34729,	119032.81706,	119037.28684,	119041.75663,	119046.22644,	119050.69626,
119055.16609,	119059.63595,	119064.10581,	119068.57569,	119073.04559,	119077.51550,	119081.98542,	119086.45536,	119090.92532,	119095.39529,
119099.86527,	119104.33527,	119108.80528,	119113.27531,	119117.74535,	119122.21541,	119126.68548,	119131.15557,	119135.62567,	119140.09579,
119144.56592,	119149.03607,	119153.50623,	119157.97640,	119162.44659,	119166.91680,	119171.38701,	119175.85725,	119180.32750,	119184.79776,
119189.26804,	119193.73833,	119198.20864,	119202.67896,	119207.14930,	119211.61965,	119216.09002,	119220.56040,	119225.03079,	119229.50120,
119233.97163,	119238.44207,	119242.91252,	119247.38299,	119251.85348,	119256.32398,	119260.79449,	119265.26502,	119269.73556,	119274.20612,
119278.67669,	119283.14728,	119287.61788,	119292.08849,	119296.55913,	119301.02977,	119305.50043,	119309.97111,	119314.44180,	119318.91250,
119323.38322,	119327.85395,	119332.32470,	119336.79547,	119341.26624,	119345.73704,	119350.20784,	119354.67867,	119359.14950,	119363.62035,
119368.09122,	119372.56210,	119377.03300,	119381.50391,	119385.97483,	119390.44577,	119394.91672,	119399.38769,	119403.85868,	119408.32967,
119412.80069,	119417.27171,	119421.74276,	119426.21381,	119430.68489,	119435.15597,	119439.62707,	119444.09819,	119448.56932,	119453.04046,
119457.51162,	119461.98280,	119466.45399,	119470.92519,	119475.39641,	119479.86764,	119484.33889,	119488.81015,	119493.28143,	119497.75272,
119502.22403,	119506.69535,	119511.16668,	119515.63803,	119520.10940,	119524.58078,	119529.05217,	119533.52358,	119537.99501,	119542.46644,
119546.93790,	119551.40936,	119555.88085,	119560.35234,	119564.82386,	119569.29538,	119573.76692,	119578.23848,	119582.71005,	119587.18163,
119591.65323,	119596.12485,	119600.59648,	119605.06812,	119609.53978,	119614.01145,	119618.48314,	119622.95484,	119627.42656,	119631.89829,
119636.37004,	119640.84180,	119645.31357,	119649.78536,	119654.25717,	119658.72899,	119663.20082,	119667.67267,	119672.14454,	119676.61641,
119681.08831,	119685.56021,	119690.03214,	119694.50407,	119698.97602,	119703.44799,	119707.91997,	119712.39197,	119716.86398,	119721.33600,
119725.80804,	119730.28010,	119734.75216,	119739.22425,	119743.69635,	119748.16846,	119752.64058,	119757.11273,	119761.58488,	119766.05705,
119770.52924,	119775.00144,	119779.47366,	119783.94589,	119788.41813,	119792.89039,	119797.36266,	119801.83495,	119806.30725,	119810.77957,
119815.25190,	119819.72425,	119824.19661,	119828.66899,	119833.14138,	119837.61378,	119842.08620,	119846.55864,	119851.03109,	119855.50355,
119859.97603,	119864.44852,	119868.92103,	119873.39355,	119877.86609,	119882.33864,	119886.81121,	119891.28379,	119895.75638,	119900.22900,
119904.70162,	119909.17426,	119913.64691,	119918.11958,	119922.59227,	119927.06496,	119931.53768,	119936.01040,	119940.48315,	119944.95590,
119949.42867,	119953.90146,	119958.37426,	119962.84707,	119967.31990,	119971.79275,	119976.26561,	119980.73848,	119985.21137,	119989.68427,
119994.15719,	119998.63012,	120003.10307,	120007.57603,	120012.04900,	120016.52199,	120020.99500,	120025.46802,	120029.94105,	120034.41410,
120038.88716,	120043.36024,	120047.83333,	120052.30644,	120056.77956,	120061.25270,	120065.72585,	120070.19902,	120074.67220,	120079.14539,
120083.61860,	120088.09183,	120092.56506,	120097.03832,	120101.51159,	120105.98487,	120110.45817,	120114.93148,	120119.40480,	120123.87814,
120128.35150,	120132.82487,	120137.29826,	120141.77165,	120146.24507,	120150.71850,	120155.19194,	120159.66540,	120164.13887,	120168.61236,
120173.08586,	120177.55938,	120182.03291,	120186.50645,	120190.98001,	120195.45359,	120199.92717,	120204.40078,	120208.87440,	120213.34803,
120217.82168,	120222.29534,	120226.76902,	120231.24271,	120235.71641,	120240.19013,	120244.66387,	120249.13762,	120253.61138,	120258.08516,
120262.55896,	120267.03276,	120271.50659,	120275.98042,	120280.45427,	120284.92814,	120289.40202,	120293.87592,	120298.34983,	120302.82375,
120307.29769,	120311.77165,	120316.24561,	120320.71960,	120325.19359,	120329.66761,	120334.14163,	120338.61567,	120343.08973,	120347.56380,
120352.03789,	120356.51199,	120360.98610,	120365.46023,	120369.93437,	120374.40853,	120378.88270,	120383.35689,	120387.83109,	120392.30531,
120396.77954,	120401.25378,	120405.72804,	120410.20232,	120414.67661,	120419.15091,	120423.62523,	120428.09956,	120432.57391,	120437.04827,
120441.52265,	120445.99704,	120450.47145,	120454.94587,	120459.42030,	120463.89475,	120468.36921,	120472.84369,	120477.31819,	120481.79269,
120486.26722,	120490.74175,	120495.21630,	120499.69087,	120504.16545,	120508.64004,	120513.11465,	120517.58928,	120522.06392,	120526.53857,
120531.01324,	120535.48792,	120539.96262,	120544.43733,	120548.91206,	120553.38680,	120557.86155,	120562.33632,	120566.81110,	120571.28590,
120575.76072,	120580.23554,	120584.71039,	120589.18524,	120593.66012,	120598.13500,	120602.60990,	120607.08482,	120611.55975,	120616.03469,
120620.50965,	120624.98462,	120629.45961,	120633.93461,	120638.40963,	120642.88466,	120647.35971,	120651.83477,	120656.30985,	120660.78494,
120665.26004,	120669.73516,	120674.21029,	120678.68544,	120683.16060,	120687.63578,	120692.11097,	120696.58618,	120701.06140,	120705.53663,
120710.01188,	120714.48715,	120718.96243,	120723.43772,	120727.91303,	120732.38835,	120736.86369,	120741.33904,	120745.81440,	120750.28979,
120754.76518,	120759.24059,	120763.71601,	120768.19145,	120772.66691,	120777.14237,	120781.61786,	120786.09335,	120790.56886,	120795.04439,
120799.51993,	120803.99549,	120808.47106,	120812.94664,	120817.42224,	120821.89785,	120826.37348,	120830.84912,	120835.32478,	120839.80045,
120844.27613,	120848.75183,	120853.22755,	120857.70328,	120862.17902,	120866.65478,	120871.13055,	120875.60634,	120880.08214,	120884.55796,
120889.03379,	120893.50964,	120897.98550,	120902.46137,	120906.93726,	120911.41316,	120915.88908,	120920.36501,	120924.84096,	120929.31692,
120933.79290,	120938.26889,	120942.74489,	120947.22091,	120951.69695,	120956.17300,	120960.64906,	120965.12514,	120969.60123,	120974.07734,
120978.55346,	120983.02959,	120987.50574,	120991.98191,	120996.45809,	121000.93428,	121005.41049,	121009.88671,	121014.36295,	121018.83920,
121023.31547,	121027.79175,	121032.26804,	121036.74435,	121041.22068,	121045.69702,	121050.17337,	121054.64974,	121059.12612,	121063.60252,
121068.07893,	121072.55535,	121077.03179,	121081.50825,	121085.98472,	121090.46120,	121094.93770,	121099.41421,	121103.89074,	121108.36728,
121112.84384,	121117.32041,	121121.79700,	121126.27359,	121130.75021,	121135.22684,	121139.70348,	121144.18014,	121148.65681,	121153.13350,
121157.61020,	121162.08691,	121166.56365,	121171.04039,	121175.51715,	121179.99392,	121184.47071,	121188.94751,	121193.42433,	121197.90116,
121202.37801,	121206.85487,	121211.33174,	121215.80863,	121220.28554,	121224.76246,	121229.23939,	121233.71634,	121238.19330,	121242.67028,
121247.14727,	121251.62427,	121256.10129,	121260.57833,	121265.05537,	121269.53244,	121274.00952,	121278.48661,	121282.96372,	121287.44084,
121291.91797,	121296.39512,	121300.87229,	121305.34947,	121309.82666,	121314.30387,	121318.78109,	121323.25833,	121327.73558,	121332.21284,
121336.69013,	121341.16742,	121345.64473,	121350.12205,	121354.59939,	121359.07674,	121363.55411,	121368.03149,	121372.50889,	121376.98630,
121381.46373,	121385.94117,	121390.41862,	121394.89609,	121399.37357,	121403.85107,	121408.32858,	121412.80611,	121417.28365,	121421.76120,
121426.23877,	121430.71636,	121435.19396,	121439.67157,	121444.14920,	121448.62684,	121453.10450,	121457.58217,	121462.05985,	121466.53755,
121471.01527,	121475.49300,	121479.97074,	121484.44850,	121488.92627,	121493.40405,	121497.88186,	121502.35967,	121506.83750,	121511.31535,
121515.79321,	121520.27108,	121524.74897,	121529.22687,	121533.70479,	121538.18272,	121542.66066,	121547.13862,	121551.61660,	121556.09459,
121560.57259,	121565.05061,	121569.52864,	121574.00669,	121578.48475,	121582.96282,	121587.44091,	121591.91902,	121596.39714,	121600.87527,
121605.35342,	121609.83158,	121614.30976,	121618.78795,	121623.26615,	121627.74437,	121632.22261,	121636.70086,	121641.17912,	121645.65740,
121650.13569,	121654.61400,	121659.09232,	121663.57065,	121668.04900,	121672.52737,	121677.00575,	121681.48414,	121685.96255,	121690.44097,
121694.91941,	121699.39786,	121703.87632,	121708.35480,	121712.83330,	121717.31181,	121721.79033,	121726.26887,	121730.74742,	121735.22599,
121739.70457,	121744.18316,	121748.66177,	121753.14040,	121757.61904,	121762.09769,	121766.57636,	121771.05504,	121775.53373,	121780.01244,
121784.49117,	121788.96991,	121793.44866,	121797.92743,	121802.40622,	121806.88501,	121811.36382,	121815.84265,	121820.32149,	121824.80035,
121829.27922,	121833.75810,	121838.23700,	121842.71591,	121847.19484,	121851.67378,	121856.15273,	121860.63170,	121865.11069,	121869.58969,
121874.06870,	121878.54773,	121883.02677,	121887.50583,	121891.98490,	121896.46399,	121900.94309,	121905.42220,	121909.90133,	121914.38047,
121918.85963,	121923.33880,	121927.81799,	121932.29719,	121936.77640,	121941.25563,	121945.73488,	121950.21414,	121954.69341,	121959.17270,
121963.65200,	121968.13132,	121972.61065,	121977.08999,	121981.56935,	121986.04872,	121990.52811,	121995.00751,	121999.48693,	122003.96636,
122008.44581,	122012.92527,	122017.40474,	122021.88423,	122026.36374,	122030.84325,	122035.32279,	122039.80233,	122044.28189,	122048.76147,
122053.24106,	122057.72066,	122062.20028,	122066.67991,	122071.15956,	122075.63922,	122080.11890,	122084.59859,	122089.07829,	122093.55801,
122098.03775,	122102.51749,	122106.99726,	122111.47703,	122115.95682,	122120.43663,	122124.91645,	122129.39628,	122133.87613,	122138.35600,
122142.83587,	122147.31577,	122151.79567,	122156.27559,	122160.75553,	122165.23548,	122169.71544,	122174.19542,	122178.67541,	122183.15542,
122187.63544,	122192.11548,	122196.59553,	122201.07559,	122205.55567,	122210.03576,	122214.51587,	122218.99599,	122223.47613,	122227.95628,
122232.43644,	122236.91662,	122241.39682,	122245.87703,	122250.35725,	122254.83748,	122259.31774,	122263.79800,	122268.27828,	122272.75858,
122277.23889,	122281.71921,	122286.19955,	122290.67990,	122295.16026,	122299.64065,	122304.12104,	122308.60145,	122313.08187,	122317.56231,
122322.04276,	122326.52323,	122331.00371,	122335.48421,	122339.96472,	122344.44524,	122348.92578,	122353.40633,	122357.88690,	122362.36748,
122366.84808,	122371.32869,	122375.80931,	122380.28995,	122384.77061,	122389.25128,	122393.73196,	122398.21265,	122402.69337,	122407.17409,
122411.65483,	122416.13558,	122420.61635,	122425.09714,	122429.57793,	122434.05874,	122438.53957,	122443.02041,	122447.50127,	122451.98213,
122456.46302,	122460.94391,	122465.42483,	122469.90575,	122474.38669,	122478.86765,	122483.34862,	122487.82960,	122492.31060,	122496.79161,
122501.27264,	122505.75368,	122510.23474,	122514.71581,	122519.19689,	122523.67799,	122528.15910,	122532.64023,	122537.12137,	122541.60253,
122546.08370,	122550.56488,	122555.04608,	122559.52729,	122564.00852,	122568.48976,	122572.97102,	122577.45229,	122581.93357,	122586.41487,
122590.89619,	122595.37751,	122599.85886,	122604.34021,	122608.82158,	122613.30297,	122617.78437,	122622.26578,	122626.74721,	122631.22865,
122635.71011,	122640.19158,	122644.67307,	122649.15457,	122653.63608,	122658.11761,	122662.59915,	122667.08071,	122671.56228,	122676.04387,
122680.52547,	122685.00708,	122689.48871,	122693.97036,	122698.45201,	122702.93369,	122707.41537,	122711.89707,	122716.37879,	122720.86052,
122725.34226,	122729.82402,	122734.30579,	122738.78758,	122743.26938,	122747.75119,	122752.23302,	122756.71487,	122761.19672,	122765.67860,
122770.16048,	122774.64238,	122779.12430,	122783.60623,	122788.08817,	122792.57013,	122797.05210,	122801.53409,	122806.01609,	122810.49811,
122814.98014,	122819.46218,	122823.94424,	122828.42631,	122832.90840,	122837.39050,	122841.87262,	122846.35475,	122850.83689,	122855.31905,
122859.80122,	122864.28341,	122868.76561,	122873.24783,	122877.73006,	122882.21230,	122886.69456,	122891.17684,	122895.65912,	122900.14142,
122904.62374,	122909.10607,	122913.58842,	122918.07077,	122922.55315,	122927.03554,	122931.51794,	122936.00035,	122940.48278,	122944.96523,
122949.44769,	122953.93016,	122958.41265,	122962.89515,	122967.37767,	122971.86020,	122976.34274,	122980.82530,	122985.30788,	122989.79046,
122994.27307,	122998.75568,	123003.23831,	123007.72096,	123012.20362,	123016.68629,	123021.16898,	123025.65168,	123030.13440,	123034.61713,
123039.09987,	123043.58263,	123048.06540,	123052.54819,	123057.03099,	123061.51381,	123065.99664,	123070.47949,	123074.96235,	123079.44522,
123083.92811,	123088.41101,	123092.89393,	123097.37686,	123101.85980,	123106.34276,	123110.82573,	123115.30872,	123119.79172,	123124.27474,
123128.75777,	123133.24082,	123137.72388,	123142.20695,	123146.69004,	123151.17314,	123155.65626,	123160.13939,	123164.62253,	123169.10569,
123173.58886,	123178.07205,	123182.55525,	123187.03847,	123191.52170,	123196.00495,	123200.48821,	123204.97148,	123209.45477,	123213.93807,
123218.42138,	123222.90471,	123227.38806,	123231.87142,	123236.35479,	123240.83818,	123245.32158,	123249.80500,	123254.28843,	123258.77187,
123263.25533,	123267.73880,	123272.22229,	123276.70579,	123281.18931,	123285.67284,	123290.15638,	123294.63994,	123299.12352,	123303.60710,
123308.09071,	123312.57432,	123317.05795,	123321.54160,	123326.02525,	123330.50893,	123334.99261,	123339.47632,	123343.96003,	123348.44376,
123352.92750,	123357.41126,	123361.89504,	123366.37882,	123370.86262,	123375.34644,	123379.83027,	123384.31411,	123388.79797,	123393.28184,
123397.76573,	123402.24963,	123406.73355,	123411.21748,	123415.70142,	123420.18538,	123424.66935,	123429.15334,	123433.63734,	123438.12135,
123442.60538,	123447.08942,	123451.57348,	123456.05755,	123460.54164,	123465.02574,	123469.50986,	123473.99398,	123478.47813,	123482.96229,
123487.44646,	123491.93064,	123496.41484,	123500.89906,	123505.38329,	123509.86753,	123514.35179,	123518.83606,	123523.32034,	123527.80464,
123532.28896,	123536.77329,	123541.25763,	123545.74198,	123550.22636,	123554.71074,	123559.19514,	123563.67955,	123568.16398,	123572.64842,
123577.13288,	123581.61735,	123586.10184,	123590.58634,	123595.07085,	123599.55538,	123604.03992,	123608.52447,	123613.00904,	123617.49363,
123621.97823,	123626.46284,	123630.94747,	123635.43211,	123639.91677,	123644.40144,	123648.88612,	123653.37082,	123657.85553,	123662.34026,
123666.82500,	123671.30975,	123675.79452,	123680.27931,	123684.76410,	123689.24892,	123693.73374,	123698.21858,	123702.70344,	123707.18831,
123711.67319,	123716.15809,	123720.64300,	123725.12793,	123729.61287,	123734.09782,	123738.58279,	123743.06777,	123747.55277,	123752.03778,
123756.52281,	123761.00785,	123765.49290,	123769.97797,	123774.46305,	123778.94815,	123783.43326,	123787.91838,	123792.40352,	123796.88867,
[truncated: 1,117,054 more chars]
